# Supplementary material for: The impact of Charcot-Leyden Crystal protein on mesothelioma chemotherapy: targeting eosinophils for enhanced chemosensitivity
Source: eBioMedicine. 2024 Oct 30;109:105418. doi: 10.1016/j.ebiom.2024.105418 (PMC11550731; doi:10.1016/j.ebiom.2024.105418)
Supplement: Supplementary Table S1 [file mmc2.xlsx]

## Sheet: GSEA GO_BP M14K CP vs Mock
	GSEA Analysis for GO:BP M14K CP vs mock
	ID	Description	setSize	enrichmentScore	NES	pvalue	p.adjust	qvalues	rank	leading_edge	core_enrichment
	GO:0006955	immune response	164	0.361639	1.84719	0.000109146	0.0141607	0.0110989	375	tags=33%, list=20%, signal=29%	TREM2/BLNK/CSF2/IL1B/ALOX5/IL1RL1/PYHIN1/PLA2G2D/NLRP3/LAPTM5/CXCR4/CCL3/CD22/IL1A/CCL4/HPX/PTAFR/INPP5D/TRIM55/TNFRSF14/CLDN1/CEACAM1/EBI3/CYP27B1/FAS/CCL26/F2RL1/TNFAIP3/GEM/CD70/ICOSLG/TLR4/IL12A/PTX3/PRDM1/NR1D1/RAPGEF3/GPX1/NCF2/PMAIP1/CD274/ULBP2/PRKCE/SUSD4/SLAMF7/JAG1/PTGER4/BATF2/PLCL2/ADAM8/HLX/CXCL8/EDN1/PI3
	GO:0006952	defense response	154	0.369268	1.87341	0.000110023	0.0141607	0.0110989	402	tags=36%, list=21%, signal=31%	TREM2/BLNK/IL1B/ALOX5/IL1RL1/PYHIN1/PLA2G2D/NLRP3/LAPTM5/CXCR4/CCL3/IL1A/CCL4/HPX/PTAFR/TRIM55/MMP3/TNFRSF14/CLDN1/CEACAM1/CYP27B1/UCN/SCG2/CCL26/F2RL1/TNFAIP3/ICOSLG/TLR4/HRH1/IL12A/PTX3/PRDM1/ITGA2/NR1D1/GPX1/NCF2/PMAIP1/ULBP2/FCMR/SUSD4/SLAMF7/IGFBP4/TIMP1/PTGER4/BATF2/SP140/INHBA/ADAM8/CCK/CXCL8/EDN1/PI3/DDX58/LACC1/FN1
	GO:0010628	positive regulation of gene expression	139	0.391895	1.96118	0.000111408	0.0141607	0.0110989	402	tags=37%, list=21%, signal=31%	TREM2/SERPINB7/GRHL3/BLNK/POU3F1/GDNF/CSF2/IL1B/LGALS9C/IL1RL1/PYHIN1/NLRP3/LAPTM5/CCL3/IL1A/HOXA5/HPX/PTAFR/SULF2/FGF5/TNFRSF14/EBI3/UCN/ACTA2/F2RL1/ATF3/TLR4/TP53INP1/ADRA2A/WHRN/IL12A/PPP1R15A/PRDM1/ITGA2/MDM2/RBM24/SERTAD1/CD274/FOXD1/DDIT3/ERN1/PTGER4/RPS27L/INHBA/ADAM8/CXCL8/FGF1/DDX58/NRG1/LACC1/FN1
	GO:0009607	response to biotic stimulus	138	0.380855	1.90458	0.000111495	0.0141607	0.0110989	542	tags=46%, list=28%, signal=35%	TREM2/CSF2/IL1B/WDFY4/PYHIN1/NLRP3/LAPTM5/CXCR4/CCL3/IL1A/CCL4/IL24/HPX/PTAFR/TNFRSF14/CLDN1/CEACAM1/CYP27B1/ACTA2/CCL26/VWCE/F2RL1/TNFAIP3/TLR4/ABCA1/IL12A/PTX3/PRDM1/NR1D1/GPX1/NCF2/PMAIP1/TIGAR/CD274/ULBP2/DDIT3/PRKCE/SUSD4/SLAMF7/PTGER4/BATF2/ADAM8/CXCL8/EDN1/PI3/PPM1D/DDX58/LACC1/BIRC3/PDCD1LG2/TXNIP/ANKRD1/BAK1/TRIM35/MAPKBP1/H2BC11/APOBEC3C/IL6/LGR4/GATA3/JUN/LY96/OASL
	GO:0001775	cell activation	115	0.471488	2.30259	0.000113973	0.0141607	0.0110989	373	tags=43%, list=19%, signal=37%	TREM2/BLNK/CSF2/IL1B/CYGB/WDFY4/LGALS9C/IL1RL1/PLA2G2D/NLRP3/LAPTM5/CCL3/CD22/IL1A/PTAFR/INPP5D/TNFRSF14/CDKN1A/CEACAM1/EBI3/MAFB/F2RL1/TNFAIP3/CD70/ICOSLG/PEAR1/PLAT/TLR4/MAD1L1/ADRA2A/IL12A/PRDM1/DGKA/NR1D1/IL11/CD274/ULBP2/UBASH3B/PRKCE/SLAMF7/TIMP1/PTGER4/DHRS2/BATF2/PLCL2/INHBA/ADAM8/HLX/CXCL8/EDN1
	GO:0045321	leukocyte activation	97	0.484955	2.30588	0.000116374	0.0141607	0.0110989	373	tags=44%, list=19%, signal=38%	TREM2/BLNK/CSF2/IL1B/WDFY4/LGALS9C/IL1RL1/PLA2G2D/NLRP3/LAPTM5/CCL3/CD22/IL1A/PTAFR/INPP5D/TNFRSF14/CDKN1A/CEACAM1/EBI3/MAFB/F2RL1/TNFAIP3/CD70/ICOSLG/TLR4/MAD1L1/IL12A/PRDM1/NR1D1/IL11/CD274/ULBP2/PRKCE/SLAMF7/PTGER4/DHRS2/BATF2/PLCL2/INHBA/ADAM8/HLX/CXCL8/EDN1
	GO:0046649	lymphocyte activation	76	0.470805	2.15023	0.000119918	0.0141607	0.0110989	367	tags=42%, list=19%, signal=35%	BLNK/IL1B/WDFY4/LGALS9C/PLA2G2D/NLRP3/LAPTM5/CD22/IL1A/INPP5D/TNFRSF14/CDKN1A/CEACAM1/EBI3/MAFB/F2RL1/TNFAIP3/CD70/ICOSLG/TLR4/MAD1L1/IL12A/PRDM1/IL11/CD274/ULBP2/SLAMF7/PTGER4/PLCL2/INHBA/ADAM8/HLX
	GO:0050865	regulation of cell activation	65	0.518091	2.29549	0.000123274	0.0141607	0.0110989	367	tags=48%, list=19%, signal=40%	TREM2/IL1B/CYGB/LGALS9C/IL1RL1/PLA2G2D/NLRP3/LAPTM5/CCL3/CD22/IL1A/PTAFR/INPP5D/TNFRSF14/CDKN1A/CEACAM1/EBI3/F2RL1/TNFAIP3/CD70/ICOSLG/TLR4/MAD1L1/IL12A/PRDM1/NR1D1/CD274/UBASH3B/INHBA/ADAM8/HLX
	GO:0002252	immune effector process	58	0.498658	2.1608	0.000124891	0.0141607	0.0110989	401	tags=47%, list=21%, signal=38%	TREM2/IL1B/NLRP3/LAPTM5/CCL3/CD22/HPX/PTAFR/INPP5D/TRIM55/TNFRSF14/CEACAM1/F2RL1/CD70/TLR4/IL12A/PTX3/ULBP2/PRKCE/SUSD4/SLAMF7/JAG1/PTGER4/PLCL2/HLX/DDX58/LACC1
	GO:0002694	regulation of leukocyte activation	58	0.546341	2.36742	0.000124891	0.0141607	0.0110989	249	tags=43%, list=13%, signal=39%	TREM2/IL1B/LGALS9C/IL1RL1/PLA2G2D/NLRP3/LAPTM5/CCL3/CD22/IL1A/PTAFR/INPP5D/TNFRSF14/CDKN1A/CEACAM1/EBI3/F2RL1/TNFAIP3/CD70/ICOSLG/TLR4/MAD1L1/IL12A/PRDM1/NR1D1
	GO:0051249	regulation of lymphocyte activation	47	0.535935	2.22829	0.000128337	0.0141607	0.0110989	367	tags=49%, list=19%, signal=41%	IL1B/LGALS9C/PLA2G2D/NLRP3/LAPTM5/CD22/IL1A/INPP5D/TNFRSF14/CDKN1A/CEACAM1/EBI3/TNFAIP3/CD70/ICOSLG/TLR4/MAD1L1/IL12A/PRDM1/CD274/INHBA/ADAM8/HLX
	GO:0070661	leukocyte proliferation	40	0.560659	2.24587	0.000131666	0.0141607	0.0110989	299	tags=48%, list=16%, signal=41%	TREM2/IL1B/LGALS9C/PLA2G2D/CD22/IL1A/INPP5D/TNFRSF14/CDKN1A/EBI3/F2RL1/TNFAIP3/CD70/ICOSLG/TLR4/MAD1L1/IL12A/KITLG/CD274
	GO:0050867	positive regulation of cell activation	39	0.531929	2.12295	0.000131752	0.0141607	0.0110989	239	tags=41%, list=12%, signal=37%	TREM2/IL1B/IL1RL1/NLRP3/CCL3/IL1A/PTAFR/INPP5D/TNFRSF14/CDKN1A/EBI3/F2RL1/CD70/ICOSLG/TLR4/IL12A
	GO:0002696	positive regulation of leukocyte activation	38	0.538638	2.14047	0.00013177	0.0141607	0.0110989	239	tags=42%, list=12%, signal=38%	TREM2/IL1B/IL1RL1/NLRP3/CCL3/IL1A/PTAFR/INPP5D/TNFRSF14/CDKN1A/EBI3/F2RL1/CD70/ICOSLG/TLR4/IL12A
	GO:0032609	interferon-gamma production	18	0.639643	2.09665	0.00014537	0.0141607	0.0110989	535	tags=78%, list=28%, signal=57%	IL1B/LGALS9C/IL1RL1/LAPTM5/EBI3/F2RL1/TLR4/IL12A/CD274/DDIT3/INHBA/PDCD1LG2/GATA3/ZFPM1
	GO:0032649	regulation of interferon-gamma production	18	0.639643	2.09665	0.00014537	0.0141607	0.0110989	535	tags=78%, list=28%, signal=57%	IL1B/LGALS9C/IL1RL1/LAPTM5/EBI3/F2RL1/TLR4/IL12A/CD274/DDIT3/INHBA/PDCD1LG2/GATA3/ZFPM1
	GO:0071466	cellular response to xenobiotic stimulus	17	0.645741	2.07954	0.000146327	0.0141607	0.0110989	273	tags=59%, list=14%, signal=51%	IL1B/PDE4A/CXCR4/CYP4F2/CES3/AOC2/AOX1/AADAC/ABCA1/SMOX
	GO:0002376	immune system process	250	0.315567	1.68195	0.000209644	0.0141607	0.0110989	559	tags=42%, list=29%, signal=34%	TREM2/BLNK/CSF2/IL1B/WDFY4/ALOX5/LGALS9C/IL1RL1/PYHIN1/PLA2G2D/NLRP3/LAPTM5/CXCR4/CCL3/CD22/IL1A/PGF/HOXA5/CCL4/HPX/PTAFR/INPP5D/TRIM55/TNFRSF14/CLDN1/CDKN1A/CEACAM1/EBI3/CYP27B1/SCG2/MAFB/FAS/CCL26/F2RL1/TNFAIP3/GEM/CD70/ICOSLG/TLR4/MAD1L1/HRH1/IL12A/PTX3/PRDM1/ITGA2/NR1D1/VSTM1/RAPGEF3/IL11/KITLG/GPX1/DYRK3/NCF2/PMAIP1/CD274/ULBP2/FCMR/UBASH3B/PRKCE/SUSD4/SLAMF7/JAG1/PTGER4/DHRS2/BATF2/PLCL2/IN…
	GO:0044419	biological process involved in interspecies interaction between organisms	149	0.361067	1.82402	0.000220702	0.0141607	0.0110989	542	tags=44%, list=28%, signal=34%	TREM2/CSF2/IL1B/NECTIN4/WDFY4/PYHIN1/NLRP3/CXCR4/CCL3/IL1A/CCL4/IL24/HPX/PTAFR/TNFRSF14/CLDN1/CEACAM1/CYP27B1/ACTA2/CCL26/VWCE/F2RL1/TNFAIP3/TLR4/ABCA1/STOM/IL12A/PTX3/PRDM1/ITGA2/NR1D1/GPX1/NCF2/PMAIP1/CD274/ULBP2/PRKCE/SUSD4/SLAMF7/PTGER4/BATF2/ADAM8/CXCL8/EDN1/PI3/PPM1D/DDX58/LACC1/FN1/BIRC3/PDCD1LG2/DDX39B/ANKRD1/BAK1/TRIM35/MAPKBP1/H2BC11/APOBEC3C/IL6/LGR4/GATA3/JUN/CTSB/LY96/OASL
	GO:0002682	regulation of immune system process	147	0.365988	1.84576	0.000221312	0.0141607	0.0110989	568	tags=47%, list=30%, signal=36%	TREM2/BLNK/IL1B/LGALS9C/IL1RL1/PYHIN1/PLA2G2D/NLRP3/LAPTM5/CCL3/CD22/IL1A/PGF/HOXA5/CCL4/HPX/PTAFR/INPP5D/TNFRSF14/CDKN1A/CEACAM1/EBI3/MAFB/F2RL1/TNFAIP3/CD70/ICOSLG/TLR4/MAD1L1/IL12A/PRDM1/ITGA2/NR1D1/KITLG/GPX1/CD274/UBASH3B/PRKCE/SUSD4/JAG1/PTGER4/PLCL2/INHBA/ADAM8/HLX/CXCL8/EDN1/DDX58/LACC1/BIRC3/PDCD1LG2/SOX9/ECM1/BTN2A3P/MAPKBP1/IL6/FBXW7/LGR4/LPXN/GATA3/JUN/ZFPM1/ADTRP/LY96/OASL/TNFSF9/MIT…
	GO:0043207	response to external biotic stimulus	131	0.373057	1.85465	0.000224618	0.0141607	0.0110989	542	tags=45%, list=28%, signal=35%	TREM2/CSF2/IL1B/WDFY4/PYHIN1/NLRP3/CXCR4/CCL3/IL1A/CCL4/IL24/HPX/PTAFR/TNFRSF14/CLDN1/CEACAM1/CYP27B1/ACTA2/CCL26/VWCE/F2RL1/TNFAIP3/TLR4/ABCA1/IL12A/PTX3/PRDM1/NR1D1/GPX1/NCF2/PMAIP1/CD274/ULBP2/PRKCE/SUSD4/SLAMF7/PTGER4/BATF2/ADAM8/CXCL8/EDN1/PI3/PPM1D/DDX58/LACC1/BIRC3/PDCD1LG2/ANKRD1/BAK1/TRIM35/MAPKBP1/H2BC11/APOBEC3C/IL6/LGR4/GATA3/JUN/LY96/OASL
	GO:0051707	response to other organism	131	0.373057	1.85465	0.000224618	0.0141607	0.0110989	542	tags=45%, list=28%, signal=35%	TREM2/CSF2/IL1B/WDFY4/PYHIN1/NLRP3/CXCR4/CCL3/IL1A/CCL4/IL24/HPX/PTAFR/TNFRSF14/CLDN1/CEACAM1/CYP27B1/ACTA2/CCL26/VWCE/F2RL1/TNFAIP3/TLR4/ABCA1/IL12A/PTX3/PRDM1/NR1D1/GPX1/NCF2/PMAIP1/CD274/ULBP2/PRKCE/SUSD4/SLAMF7/PTGER4/BATF2/ADAM8/CXCL8/EDN1/PI3/PPM1D/DDX58/LACC1/BIRC3/PDCD1LG2/ANKRD1/BAK1/TRIM35/MAPKBP1/H2BC11/APOBEC3C/IL6/LGR4/GATA3/JUN/LY96/OASL
	GO:0002684	positive regulation of immune system process	91	0.432317	2.03766	0.000233891	0.0141607	0.0110989	401	tags=40%, list=21%, signal=33%	TREM2/BLNK/IL1B/IL1RL1/PYHIN1/NLRP3/LAPTM5/CCL3/CD22/IL1A/PGF/CCL4/HPX/PTAFR/INPP5D/TNFRSF14/CDKN1A/CEACAM1/EBI3/F2RL1/CD70/ICOSLG/TLR4/IL12A/ITGA2/KITLG/CD274/PRKCE/SUSD4/PLCL2/ADAM8/HLX/CXCL8/EDN1/DDX58/LACC1
	GO:0001817	regulation of cytokine production	90	0.42986	2.0225	0.000234082	0.0141607	0.0110989	239	tags=29%, list=12%, signal=27%	TREM2/SERPINB7/CSF2/IL1B/ALOX5/LGALS9C/IL1RL1/PYHIN1/NLRP3/LAPTM5/CCL3/IL1A/PTAFR/SULF2/INPP5D/TNFRSF14/CEACAM1/EBI3/UCN/F2RL1/TNFAIP3/ICOSLG/TLR4/ADRA2A/SNAI2/IL12A
	GO:0001819	positive regulation of cytokine production	62	0.458774	2.01449	0.000248231	0.0141607	0.0110989	415	tags=42%, list=22%, signal=34%	TREM2/SERPINB7/CSF2/IL1B/IL1RL1/PYHIN1/NLRP3/LAPTM5/CCL3/IL1A/PTAFR/SULF2/TNFRSF14/EBI3/UCN/F2RL1/TLR4/ADRA2A/IL12A/CD274/DDIT3/PTGER4/ADAM8/DDX58/LACC1/EGR1
	GO:0071216	cellular response to biotic stimulus	37	0.526446	2.07783	0.000265111	0.0141607	0.0110989	461	tags=54%, list=24%, signal=42%	TREM2/CSF2/IL1B/NLRP3/CCL3/IL1A/IL24/PTAFR/TNFAIP3/TLR4/ABCA1/NR1D1/TIGAR/CD274/DDIT3/PRKCE/CXCL8/PDCD1LG2/TXNIP/ANKRD1
	GO:0001818	negative regulation of cytokine production	35	0.533915	2.08325	0.000265887	0.0141607	0.0110989	535	tags=63%, list=28%, signal=46%	TREM2/LGALS9C/IL1RL1/NLRP3/LAPTM5/INPP5D/CEACAM1/F2RL1/TNFAIP3/TLR4/IL12A/CD274/DDIT3/PTGER4/INHBA/FN1/PDCD1LG2/MAPKBP1/IL6/LGR4/GATA3/ZFPM1
	GO:0002064	epithelial cell development	33	0.559125	2.15333	0.00026824	0.0141607	0.0110989	338	tags=52%, list=18%, signal=43%	IL1B/ABCA12/CXCR4/HOXA5/ROBO4/VSIG1/CLDN1/CDKN1A/ACTA2/F2RL1/WHRN/PRDM1/RAPGEF3/GPX1/FOXC2/TIGAR/JAG1
	GO:0070663	regulation of leukocyte proliferation	33	0.585377	2.25443	0.00026824	0.0141607	0.0110989	299	tags=52%, list=16%, signal=44%	IL1B/LGALS9C/PLA2G2D/CD22/IL1A/INPP5D/TNFRSF14/CDKN1A/EBI3/TNFAIP3/CD70/ICOSLG/TLR4/MAD1L1/IL12A/KITLG/CD274
	GO:0032944	regulation of mononuclear cell proliferation	30	0.579483	2.18137	0.000273149	0.0141607	0.0110989	239	tags=47%, list=12%, signal=42%	IL1B/LGALS9C/PLA2G2D/CD22/IL1A/INPP5D/TNFRSF14/CDKN1A/EBI3/CD70/ICOSLG/TLR4/MAD1L1/IL12A
	GO:0050670	regulation of lymphocyte proliferation	29	0.591599	2.21173	0.000273673	0.0141607	0.0110989	239	tags=48%, list=12%, signal=43%	IL1B/LGALS9C/PLA2G2D/CD22/IL1A/INPP5D/TNFRSF14/CDKN1A/EBI3/CD70/ICOSLG/TLR4/MAD1L1/IL12A
	GO:0030330	DNA damage response, signal transduction by p53 class mediator	22	0.621041	2.15381	0.00028397	0.0141607	0.0110989	386	tags=68%, list=20%, signal=55%	PYHIN1/ACER2/CDKN1A/SNAI2/PLK3/MDM2/HIC1/DYRK3/E2F7/PMAIP1/SESN2/RPS27L/ZNF385A/PIDD1/PPM1D
	GO:0032635	interleukin-6 production	17	0.635359	2.0461	0.000292654	0.0141607	0.0110989	218	tags=53%, list=11%, signal=47%	TREM2/IL1B/IL1A/PTAFR/INPP5D/UCN/F2RL1/TNFAIP3/TLR4
	GO:0032675	regulation of interleukin-6 production	17	0.635359	2.0461	0.000292654	0.0141607	0.0110989	218	tags=53%, list=11%, signal=47%	TREM2/IL1B/IL1A/PTAFR/INPP5D/UCN/F2RL1/TNFAIP3/TLR4
	GO:0032612	interleukin-1 production	15	0.681588	2.12737	0.000295596	0.0141607	0.0110989	218	tags=53%, list=11%, signal=48%	TREM2/PYHIN1/NLRP3/CCL3/CEACAM1/F2RL1/TNFAIP3/TLR4
	GO:0032652	regulation of interleukin-1 production	15	0.681588	2.12737	0.000295596	0.0141607	0.0110989	218	tags=53%, list=11%, signal=48%	TREM2/PYHIN1/NLRP3/CCL3/CEACAM1/F2RL1/TNFAIP3/TLR4
	GO:0007052	mitotic spindle organization	21	-0.570159	-2.37476	0.000333	0.0141607	0.0110989	776	tags=95%, list=40%, signal=57%	CENPH/STIL/SMC3/AURKA/RACGAP1/KIF4A/NDC80/NUF2/KIF23/CDC20/CCNB1/TTK/KIF11/KIF15/GPSM2/KIFC1/PLK1/SPC25/DLGAP5/PSRC1
	GO:0001816	cytokine production	91	0.423092	1.99418	0.000350836	0.0141607	0.0110989	239	tags=29%, list=12%, signal=26%	TREM2/SERPINB7/CSF2/IL1B/ALOX5/LGALS9C/IL1RL1/PYHIN1/NLRP3/LAPTM5/CCL3/IL1A/PTAFR/SULF2/INPP5D/TNFRSF14/CEACAM1/EBI3/UCN/F2RL1/TNFAIP3/ICOSLG/TLR4/ADRA2A/SNAI2/IL12A
	GO:0030855	epithelial cell differentiation	88	0.407545	1.91063	0.000351906	0.0141607	0.0110989	338	tags=38%, list=18%, signal=32%	POU3F1/GDNF/IL1B/ABCA12/LCE1E/XDH/LCE1B/CXCR4/HOXA5/ROBO4/VSIG1/LCE2A/LCE1F/CLDN1/CDKN1A/CEACAM1/EMX1/CYP27B1/ACTA2/F2RL1/KRT14/WHRN/PRDM1/ITGA2/RAPGEF3/SPRED3/GPX1/E2F7/FOXC2/TIGAR/KLF15/TBX3/JAG1
	GO:0007416	synapse assembly	26	-0.52845	-2.3589	0.000363504	0.0141607	0.0110989	212	tags=46%, list=11%, signal=42%	KIRREL3/CDH1/CLSTN2/PPP1R9A/SYNDIG1/PTPRD/SDK1/GPM6A/CBLN2/ERBB4/GPC6/DRD2
	GO:0140013	meiotic nuclear division	28	-0.494814	-2.26608	0.000368324	0.0141607	0.0110989	766	tags=89%, list=40%, signal=54%	SMC2/CDC25B/INCENP/FBXO5/AURKA/ESPL1/RAD54L/TOP2A/RAD54B/CENPS/NUF2/HSPA2/CCNB2/FANCD2/CDC20/BUB1/BUB1B/TTK/RAD51B/PLK1/ASPM/SGO2/TEX15/CCNA1/RPS6KA2
	GO:1902850	microtubule cytoskeleton organization involved in mitosis	29	-0.548895	-2.53737	0.000371195	0.0141607	0.0110989	779	tags=93%, list=41%, signal=56%	NDE1/CENPH/UBXN2B/STIL/GJA1/SMC3/AURKA/ESPL1/RACGAP1/ZW10/KIF4A/NDC80/NUF2/KIF23/CDC20/CCNB1/TTK/KIF11/CENPA/KIF15/SAPCD2/GPSM2/KIFC1/PLK1/SPC25/DLGAP5/PSRC1
	GO:1903046	meiotic cell cycle process	30	-0.502057	-2.34739	0.000373134	0.0141607	0.0110989	766	tags=90%, list=40%, signal=55%	SMC2/CDC25B/INCENP/FBXO5/AURKA/ESPL1/RAD54L/TOP2A/CDC25C/RAD54B/CENPS/NUF2/HSPA2/CCNB2/FANCD2/MSH6/CDC20/BUB1/BUB1B/TTK/RAD51B/PLK1/ASPM/SGO2/TEX15/CCNA1/RPS6KA2
	GO:0007051	spindle organization	31	-0.49946	-2.36748	0.000374532	0.0141607	0.0110989	776	tags=87%, list=40%, signal=53%	CENPH/STIL/INCENP/FBXO5/SMC3/AURKA/TUBGCP3/ESPL1/RACGAP1/KIF4A/HAUS1/NDC80/NUF2/KIF23/CCNB2/CDC20/CCNB1/TTK/KIF11/KIF15/GPSM2/KIFC1/PLK1/ASPM/SPC25/DLGAP5/PSRC1
	GO:0042110	T cell activation	53	0.468811	1.99874	0.000378836	0.0141607	0.0110989	367	tags=42%, list=19%, signal=35%	IL1B/WDFY4/LGALS9C/PLA2G2D/NLRP3/LAPTM5/IL1A/TNFRSF14/CEACAM1/EBI3/MAFB/F2RL1/CD70/ICOSLG/MAD1L1/IL12A/PRDM1/CD274/SLAMF7/PTGER4/ADAM8/HLX
	GO:0019221	cytokine-mediated signaling pathway	52	0.478435	2.02994	0.000380325	0.0141607	0.0110989	204	tags=33%, list=11%, signal=30%	TREM2/IL1B/IL1RL1/LAPTM5/CXCR4/CCL3/IL1A/CCL4/HPX/TNFRSF14/CEACAM1/EBI3/FAS/CCL26/F2RL1/TNFAIP3/CD70
	GO:0050778	positive regulation of immune response	51	0.489103	2.06607	0.000381146	0.0141607	0.0110989	367	tags=41%, list=19%, signal=34%	TREM2/BLNK/IL1B/PYHIN1/NLRP3/LAPTM5/CD22/HPX/PTAFR/INPP5D/CEACAM1/F2RL1/ICOSLG/TLR4/IL12A/CD274/PRKCE/SUSD4/PLCL2/ADAM8/HLX
	GO:0002237	response to molecule of bacterial origin	45	0.505319	2.08344	0.000387797	0.0141607	0.0110989	373	tags=44%, list=19%, signal=37%	TREM2/CSF2/IL1B/NLRP3/CCL3/IL1A/IL24/PTAFR/CLDN1/CYP27B1/TNFAIP3/TLR4/ABCA1/IL12A/NR1D1/CD274/PRKCE/PTGER4/CXCL8/EDN1
	GO:0032496	response to lipopolysaccharide	45	0.505319	2.08344	0.000387797	0.0141607	0.0110989	373	tags=44%, list=19%, signal=37%	TREM2/CSF2/IL1B/NLRP3/CCL3/IL1A/IL24/PTAFR/CLDN1/CYP27B1/TNFAIP3/TLR4/ABCA1/IL12A/NR1D1/CD274/PRKCE/PTGER4/CXCL8/EDN1
	GO:0097191	extrinsic apoptotic signaling pathway	38	0.520354	2.06782	0.000395309	0.0141607	0.0110989	474	tags=55%, list=25%, signal=42%	GDNF/CSF2/IL1B/IL1A/TNFRSF10A/SCG2/FAS/TNFAIP3/G0S2/CD70/ATF3/SNAI2/IL12A/KITLG/GPX1/PMAIP1/INHBA/PIDD1/ITPRIP/TRAF1/BAK1
	GO:1903037	regulation of leukocyte cell-cell adhesion	38	0.518392	2.06002	0.000395309	0.0141607	0.0110989	239	tags=39%, list=12%, signal=35%	IL1B/ALOX5/LGALS9C/PLA2G2D/NLRP3/LAPTM5/IL1A/PTAFR/TNFRSF14/CEACAM1/EBI3/CD70/ICOSLG/MAD1L1/IL12A
	GO:0002697	regulation of immune effector process	34	0.536447	2.08109	0.000400909	0.0141607	0.0110989	401	tags=47%, list=21%, signal=38%	TREM2/IL1B/NLRP3/LAPTM5/CD22/HPX/PTAFR/TNFRSF14/CEACAM1/F2RL1/TLR4/IL12A/SUSD4/HLX/DDX58/LACC1
	GO:0032943	mononuclear cell proliferation	34	0.533442	2.06944	0.000400909	0.0141607	0.0110989	239	tags=41%, list=12%, signal=37%	IL1B/LGALS9C/PLA2G2D/CD22/IL1A/INPP5D/TNFRSF14/CDKN1A/EBI3/CD70/ICOSLG/TLR4/MAD1L1/IL12A
	GO:0046651	lymphocyte proliferation	33	0.544019	2.09515	0.000402361	0.0141607	0.0110989	239	tags=42%, list=12%, signal=38%	IL1B/LGALS9C/PLA2G2D/CD22/IL1A/INPP5D/TNFRSF14/CDKN1A/EBI3/CD70/ICOSLG/TLR4/MAD1L1/IL12A
	GO:0071219	cellular response to molecule of bacterial origin	33	0.529183	2.03801	0.000402361	0.0141607	0.0110989	317	tags=42%, list=17%, signal=36%	TREM2/CSF2/IL1B/NLRP3/CCL3/IL1A/IL24/PTAFR/TNFAIP3/TLR4/ABCA1/NR1D1/CD274/PRKCE
	GO:0031349	positive regulation of defense response	31	0.552708	2.09472	0.000409165	0.0141607	0.0110989	365	tags=45%, list=19%, signal=37%	TREM2/IL1B/IL1RL1/PYHIN1/CCL3/HPX/UCN/F2RL1/TLR4/IL12A/ITGA2/PTGER4/ADAM8/CCK
	GO:0002699	positive regulation of immune effector process	27	0.546623	2.00503	0.000412882	0.0141607	0.0110989	401	tags=48%, list=21%, signal=39%	TREM2/IL1B/NLRP3/LAPTM5/HPX/PTAFR/TNFRSF14/F2RL1/TLR4/IL12A/HLX/DDX58/LACC1
	GO:0050866	negative regulation of cell activation	26	0.550737	2.00246	0.000413736	0.0141607	0.0110989	367	tags=58%, list=19%, signal=47%	TREM2/CYGB/LGALS9C/PLA2G2D/LAPTM5/INPP5D/TNFRSF14/CEACAM1/TNFAIP3/MAD1L1/NR1D1/CD274/UBASH3B/INHBA/HLX
	GO:0006310	DNA recombination	40	-0.418805	-2.12285	0.000415455	0.0141607	0.0110989	900	tags=88%, list=47%, signal=47%	POLB/NSD2/MAGEF1/CDC45/RBBP8/HMGB3/NUCKS1/MCM2/RMI2/PARP1/MSH2/RAD54L/TOP2A/RAD54B/CENPS/TIMELESS/ARID2/ZRANB3/LEF1/FANCD2/CDC7/MSH6/UNG/HMGB1/BLM/HMGB2/RAD51B/MCM3/MCM5/GINS2/HELB/TEX15/MCM6/RADX/PIF1
	GO:0051321	meiotic cell cycle	40	-0.455815	-2.31044	0.000415455	0.0141607	0.0110989	732	tags=82%, list=38%, signal=52%	SMC2/CDC25B/INCENP/FBXO5/SMC3/AURKA/TUBGCP3/ESPL1/RAD54L/TOP2A/CDC25C/RAD54B/CENPS/ZW10/NUF2/HSPA2/CCNB2/FANCD2/MSH6/CDC20/BUB1/BUB1B/TTK/MNS1/RAD51B/PLK1/ASPM/SGO2/TEX15/CCNA1/NPPC/RPS6KA2/CCNB3
	GO:0008219	cell death	285	0.303784	1.63574	0.000415714	0.0141607	0.0110989	659	tags=47%, list=34%, signal=37%	TREM2/GDNF/TP73/CSF2/IL1B/LHX3/CCND2/NLRP3/NEFL/LAPTM5/CXCR4/CCL3/IL1A/DPYSL4/HOXA5/CGB7/IL24/ACER2/BTG2/TNFRSF10A/INPP5D/MMP3/SCN2A/PHLDA1/CDKN1A/SERPINB2/UCN/SCG2/FAS/NSG1/F2RL1/TNFAIP3/ACTN2/G0S2/SNCG/CD70/KLLN/ATF3/TLR4/TP53INP1/SNAI2/TNFRSF10D/IL12A/PPP1R15A/PLK3/GADD45G/DUSP6/PHLDA3/KITLG/MDM2/HIC1/GPX1/AEN/BEX2/DYRK3/CYFIP2/FOXC2/PMAIP1/TIGAR/CD274/DDIT3/GADD45A/RRM2B/FCMR/PRKCE/IER3/TBX3/…
	GO:0003158	endothelium development	23	0.574892	2.01941	0.000422238	0.0141607	0.0110989	413	tags=65%, list=22%, signal=52%	IL1B/XDH/CXCR4/ROBO4/CLDN1/CEACAM1/F2RL1/RAPGEF3/GPX1/FOXC2/GJA5/JAG1/FGF1/NRG1/BTG1
	GO:0006302	double-strand break repair	41	-0.450378	-2.29151	0.00042337	0.0141607	0.0110989	900	tags=90%, list=47%, signal=49%	POLB/NSD2/MAGEF1/CDC45/DEK/RBBP8/NUCKS1/MCM2/RMI2/PARP1/MSH2/POLA1/FOXM1/HPF1/ATP23/RAD54L/RAD54B/TIMELESS/ARID2/DNA2/FANCD2/CDC7/DCLRE1A/HMGB1/BLM/BABAM2/HMGB2/RAD51B/MCM3/TWIST1/MCM5/GINS2/HELB/TEX15/MCM6/MGMT/RADX
	GO:0010648	negative regulation of cell communication	175	0.336302	1.73281	0.000432947	0.0141607	0.0110989	529	tags=43%, list=28%, signal=34%	ARC/TREM2/GDNF/CSF2/IL1B/XDH/ADRB2/GDF15/NLRP3/LAPTM5/CD22/IL1A/ACHE/SULF2/INPP5D/RGS4/CEACAM1/UCN/SCG2/F2RL1/TNFAIP3/ATF3/PTPRU/TLR4/SPRY4/ADRA2A/SNAI2/RGS16/IL12A/PPP1R15A/NR1D1/DUSP6/IL11/PHLDA3/SPRED3/MDM2/HIC1/GPX1/DYRK3/MCC/DDIT3/RRM2B/UBASH3B/IGFBP4/PTPRR/SESN2/DLX2/APLP1/PLCL2/INHBA/CXCL8/EDN1/ZNF385A/SESN1/FST/RCAN1/EGR1/ITPRIP/RGS5/SOX9/PAM16/FHL2/DDX39B/BMPER/ECM1/ARHGAP24/MAPKBP1/H2BC…
	GO:0023057	negative regulation of signaling	175	0.336302	1.73281	0.000432947	0.0141607	0.0110989	529	tags=43%, list=28%, signal=34%	ARC/TREM2/GDNF/CSF2/IL1B/XDH/ADRB2/GDF15/NLRP3/LAPTM5/CD22/IL1A/ACHE/SULF2/INPP5D/RGS4/CEACAM1/UCN/SCG2/F2RL1/TNFAIP3/ATF3/PTPRU/TLR4/SPRY4/ADRA2A/SNAI2/RGS16/IL12A/PPP1R15A/NR1D1/DUSP6/IL11/PHLDA3/SPRED3/MDM2/HIC1/GPX1/DYRK3/MCC/DDIT3/RRM2B/UBASH3B/IGFBP4/PTPRR/SESN2/DLX2/APLP1/PLCL2/INHBA/CXCL8/EDN1/ZNF385A/SESN1/FST/RCAN1/EGR1/ITPRIP/RGS5/SOX9/PAM16/FHL2/DDX39B/BMPER/ECM1/ARHGAP24/MAPKBP1/H2BC…
	GO:0032611	interleukin-1 beta production	13	0.688554	2.05846	0.000449775	0.014272	0.0111861	218	tags=54%, list=11%, signal=48%	TREM2/PYHIN1/NLRP3/CCL3/F2RL1/TNFAIP3/TLR4
	GO:0032651	regulation of interleukin-1 beta production	13	0.688554	2.05846	0.000449775	0.014272	0.0111861	218	tags=54%, list=11%, signal=48%	TREM2/PYHIN1/NLRP3/CCL3/F2RL1/TNFAIP3/TLR4
	GO:0034329	cell junction assembly	56	-0.369439	-2.04021	0.000490918	0.0153484	0.0120298	212	tags=34%, list=11%, signal=31%	KIRREL3/CDH1/CLSTN2/PPP1R9A/SYNDIG1/PTPRD/CDH6/SDK1/GPM6A/CBLN2/EPHA3/FMN1/ERBB4/PATJ/BCAS3/GPC6/UGT8/DRD2/CTNND2
	GO:0002683	negative regulation of immune system process	53	0.455741	1.94301	0.000505114	0.0154418	0.012103	367	tags=45%, list=19%, signal=38%	TREM2/LGALS9C/IL1RL1/PLA2G2D/LAPTM5/CCL3/CD22/INPP5D/TNFRSF14/CEACAM1/MAFB/TNFAIP3/TLR4/MAD1L1/NR1D1/KITLG/GPX1/CD274/UBASH3B/SUSD4/PTGER4/PLCL2/INHBA/HLX
	GO:0043270	positive regulation of ion transport	45	0.493381	2.03422	0.000517063	0.0154418	0.012103	232	tags=36%, list=12%, signal=32%	ARC/TREM2/GDNF/IL1B/ADRB2/CLTRN/WNK4/KCNJ2/CCL3/CYP4F2/CCL4/PTAFR/UCN/SCN4B/ACTN2/ADRA2A
	GO:0009605	response to external stimulus	298	0.300656	1.62383	0.000518027	0.0154418	0.012103	484	tags=35%, list=25%, signal=31%	TREM2/GDNF/CSF2/IL1B/WDFY4/LHX3/ADRB2/ALOX5/GDF15/IL1RL1/KCNJ2/PYHIN1/PLA2G2D/NLRP3/CXCR4/CCL3/IL1A/PGF/DPYSL4/CCL4/IL24/ROBO4/BTG2/HPX/TNFRSF10A/PTAFR/MMP3/PDE6C/TNFRSF14/CLDN1/CDKN1A/CEACAM1/CYP27B1/SERPINB2/UCN/SCG2/FAS/ACTA2/CCL26/HBEGF/VWCE/F2RL1/TNFAIP3/ATF3/PLAT/TLR4/HRH1/ABCA1/SNAI2/WHRN/IL12A/PTX3/PRDM1/ASIC3/ITGA2/NR1D1/GBX2/FEZ1/MDM2/GPX1/NCF2/PLXNB3/PMAIP1/CD274/ULBP2/FOXD1/DDIT3/GADD…
	GO:0010941	regulation of cell death	232	0.310664	1.64412	0.000527816	0.0154418	0.012103	569	tags=41%, list=30%, signal=33%	TREM2/GDNF/TP73/CSF2/IL1B/LHX3/CCND2/NEFL/LAPTM5/CXCR4/CCL3/IL1A/HOXA5/ACER2/BTG2/TNFRSF10A/INPP5D/MMP3/PHLDA1/CDKN1A/SERPINB2/UCN/SCG2/FAS/F2RL1/TNFAIP3/ACTN2/G0S2/SNCG/ATF3/TLR4/TP53INP1/SNAI2/TNFRSF10D/IL12A/PLK3/GADD45G/DUSP6/PHLDA3/KITLG/MDM2/GPX1/BEX2/DYRK3/FOXC2/PMAIP1/TIGAR/CD274/DDIT3/GADD45A/RRM2B/FCMR/IER3/TBX3/TIMP1/DHRS2/BBC3/INHBA/ADAM8/CCK/EDN1/ZNF385A/PIDD1/SLC9A1/IDO1/BTG1/EGR1/I…
	GO:0050863	regulation of T cell activation	37	0.500361	1.97487	0.000530223	0.0154418	0.012103	367	tags=46%, list=19%, signal=38%	IL1B/LGALS9C/PLA2G2D/NLRP3/LAPTM5/IL1A/TNFRSF14/CEACAM1/EBI3/CD70/ICOSLG/MAD1L1/IL12A/PRDM1/CD274/ADAM8/HLX
	GO:0001501	skeletal system development	66	-0.348037	-1.99614	0.000542888	0.015597	0.0122246	222	tags=39%, list=12%, signal=36%	BMP8B/TWIST1/INSIG1/GLI2/SOX6/THRA/BMP4/TCF15/NPR3/PKDCC/TLL1/NPPC/HAND2/HAPLN1/WNT7B/WWOX/BMP6/COL1A2/MAP2K6/FGF18/SHH/FMN1/PBX1/SMPD3/SOX5/PTH1R
	GO:0002819	regulation of adaptive immune response	24	0.559787	1.989	0.000560303	0.0156646	0.0122776	367	tags=50%, list=19%, signal=41%	TREM2/IL1B/IL1RL1/NLRP3/HPX/TNFRSF14/CEACAM1/TNFAIP3/IL12A/CD274/SUSD4/HLX
	GO:0002687	positive regulation of leukocyte migration	23	0.563572	1.97964	0.000562984	0.0156646	0.0122776	373	tags=57%, list=19%, signal=46%	TREM2/CCL3/PGF/CCL4/PTAFR/TNFRSF14/F2RL1/IL12A/ITGA2/KITLG/ADAM8/CXCL8/EDN1
	GO:0051050	positive regulation of transport	117	0.361889	1.77342	0.000567344	0.0156646	0.0122776	384	tags=36%, list=20%, signal=31%	ARC/TREM2/GDNF/IL1B/ABCA12/ADRB2/CLTRN/WNK4/KCNJ2/CCL3/IL1A/CYP4F2/CCL4/ACHE/ABCA13/PTAFR/UCN/SCN4B/F2RL1/ACTN2/APBB3/TLR4/ABCA1/ADRA2A/STOM/PTX3/PLK3/ITGA2/RAPGEF3/FEZ1/MDM2/GALR2/PRKCE/KLF15/BBC3/RAB27B/INHBA/ADAM8/CCK/RAB3A/EDN1/SLC9A1
	GO:1904064	positive regulation of cation transmembrane transport	20	0.598785	2.0185	0.000576286	0.0157075	0.0123112	51	tags=30%, list=3%, signal=30%	ARC/TREM2/ADRB2/CLTRN/WNK4/KCNJ2
	GO:0012501	programmed cell death	270	0.302853	1.62394	0.00062513	0.0168231	0.0131856	659	tags=47%, list=34%, signal=36%	TREM2/GDNF/TP73/CSF2/IL1B/LHX3/CCND2/NLRP3/NEFL/LAPTM5/CXCR4/CCL3/IL1A/HOXA5/CGB7/IL24/ACER2/BTG2/TNFRSF10A/INPP5D/SCN2A/PHLDA1/CDKN1A/SERPINB2/UCN/SCG2/FAS/NSG1/F2RL1/TNFAIP3/ACTN2/G0S2/CD70/KLLN/ATF3/TP53INP1/SNAI2/TNFRSF10D/IL12A/PPP1R15A/PLK3/GADD45G/DUSP6/PHLDA3/KITLG/MDM2/HIC1/GPX1/AEN/BEX2/DYRK3/CYFIP2/FOXC2/PMAIP1/TIGAR/CD274/DDIT3/GADD45A/RRM2B/FCMR/PRKCE/IER3/TBX3/ERN1/TIMP1/DHRS2/BBC3/…
	GO:0043067	regulation of programmed cell death	220	0.314221	1.65457	0.000636065	0.0168738	0.0132254	569	tags=41%, list=30%, signal=33%	TREM2/GDNF/TP73/CSF2/IL1B/LHX3/CCND2/NEFL/LAPTM5/CXCR4/CCL3/IL1A/HOXA5/ACER2/BTG2/TNFRSF10A/INPP5D/PHLDA1/CDKN1A/SERPINB2/UCN/SCG2/FAS/F2RL1/TNFAIP3/ACTN2/G0S2/ATF3/TP53INP1/SNAI2/TNFRSF10D/IL12A/PLK3/GADD45G/DUSP6/PHLDA3/KITLG/MDM2/GPX1/BEX2/DYRK3/FOXC2/PMAIP1/TIGAR/CD274/DDIT3/GADD45A/RRM2B/FCMR/IER3/TBX3/TIMP1/DHRS2/BBC3/INHBA/ADAM8/CCK/EDN1/ZNF385A/PIDD1/SLC9A1/IDO1/BTG1/EGR1/ITPRIP/PLEKHN1/G…
	GO:0050900	leukocyte migration	43	0.495899	2.0233	0.000649773	0.0168738	0.0132254	536	tags=63%, list=28%, signal=46%	TREM2/ALOX5/NLRP3/CXCR4/CCL3/PGF/CCL4/PTAFR/TRIM55/TNFRSF14/SCG2/CCL26/F2RL1/HRH1/IL12A/ITGA2/KITLG/PTGER4/ADAM8/CXCL8/EDN1/FLT1/ECM1/IL6/TRPM2/GATA3/ADTRP
	GO:0061982	meiosis I cell cycle process	20	-0.540419	-2.2146	0.000653381	0.0168738	0.0132254	732	tags=90%, list=38%, signal=56%	CDC25B/FBXO5/AURKA/ESPL1/RAD54L/TOP2A/CDC25C/RAD54B/CENPS/HSPA2/CCNB2/FANCD2/MSH6/RAD51B/PLK1/SGO2/TEX15/CCNA1
	GO:0002443	leukocyte mediated immunity	39	0.494209	1.97241	0.000658762	0.0168738	0.0132254	338	tags=41%, list=18%, signal=35%	TREM2/IL1B/NLRP3/CCL3/HPX/PTAFR/INPP5D/CEACAM1/F2RL1/CD70/TLR4/IL12A/ULBP2/SUSD4/SLAMF7/JAG1
	GO:0097190	apoptotic signaling pathway	95	0.389327	1.84679	0.000699872	0.0170015	0.0133254	378	tags=37%, list=20%, signal=31%	TREM2/GDNF/TP73/CSF2/IL1B/IL1A/TNFRSF10A/SCN2A/CDKN1A/SCG2/FAS/TNFAIP3/G0S2/CD70/ATF3/SNAI2/IL12A/PPP1R15A/PHLDA3/KITLG/MDM2/HIC1/GPX1/AEN/PMAIP1/DDIT3/RRM2B/ERN1/BBC3/RPS27L/INHBA/CCK/EDA2R/ZNF385A/PIDD1
	GO:0002703	regulation of leukocyte mediated immunity	24	0.551731	1.96038	0.000700378	0.0170015	0.0133254	239	tags=38%, list=12%, signal=33%	TREM2/IL1B/NLRP3/HPX/PTAFR/CEACAM1/F2RL1/TLR4/IL12A
	GO:0010942	positive regulation of cell death	93	0.381686	1.80531	0.000700607	0.0170015	0.0133254	569	tags=52%, list=30%, signal=38%	TP73/LAPTM5/CCL3/HOXA5/ACER2/TNFRSF10A/INPP5D/MMP3/PHLDA1/CDKN1A/FAS/F2RL1/G0S2/ATF3/TLR4/TP53INP1/IL12A/GADD45G/DUSP6/PHLDA3/PMAIP1/TIGAR/CD274/DDIT3/GADD45A/BBC3/INHBA/ADAM8/CCK/PIDD1/SLC9A1/IDO1/BTG1/EGR1/PLEKHN1/TXNIP/ANKRD1/STK17A/BAK1/TRIM35/IL6/FBXW7/TRPM2/JUN/STPG1/TNFRSF10B/DCUN1D3/OSGIN1
	GO:0071345	cellular response to cytokine stimulus	93	0.389136	1.84055	0.000700607	0.0170015	0.0133254	249	tags=27%, list=13%, signal=25%	TREM2/CSF2/IL1B/IL1RL1/PYHIN1/LAPTM5/CXCR4/CCL3/IL1A/CCL4/IL24/HPX/TNFRSF14/CLDN1/CEACAM1/EBI3/FAS/CCL26/F2RL1/TNFAIP3/CD70/TLR4/SPRY4/ABCA1/NR1D1
	GO:0034767	positive regulation of ion transmembrane transport	23	0.561471	1.97226	0.00070373	0.0170015	0.0133254	199	tags=35%, list=10%, signal=32%	ARC/TREM2/ADRB2/CLTRN/WNK4/KCNJ2/PTAFR/ACTN2
	GO:0002700	regulation of production of molecular mediator of immune response	20	0.585883	1.97501	0.000720357	0.0172076	0.013487	218	tags=40%, list=11%, signal=36%	IL1B/NLRP3/LAPTM5/CD22/HPX/TNFRSF14/F2RL1/TLR4
	GO:0051276	chromosome organization	103	-0.315707	-1.98649	0.000754148	0.0178146	0.0139628	802	tags=74%, list=42%, signal=45%	HMGN5/HMGB3/NUCKS1/CENPH/MCM2/SMC2/RMI2/PARP1/MSH2/INCENP/FBXO5/SMC3/NRDE2/CBX2/ESPL1/RACGAP1/RAD54L/KIF22/TOP2A/RAD54B/CENPS/ZW10/HMGN2/KIF4A/NDC80/PRDM16/ARID2/NUF2/ZRANB3/TOX/HSPA2/CDCA8/FAM172A/L3MBTL4/KIF23/DNA2/RBL1/CENPF/FANCD2/PHF2/DNMT3A/DCLRE1A/CDC20/NCAPH/HMGB1/BUB1/BUB1B/ANP32E/BLM/CCNB1/SCMH1/TTK/NASP/BABAM2/CENPA/HMGB2/KIF18B/ERCC6L/MCM3/MAPT/PHF19/MCM5/KIFC1/PLK1/SGO2/HELB/KIF14/MK…
	GO:0007159	leukocyte cell-cell adhesion	41	0.494987	1.99501	0.00078534	0.0183476	0.0143805	239	tags=37%, list=12%, signal=33%	IL1B/ALOX5/LGALS9C/PLA2G2D/NLRP3/LAPTM5/IL1A/PTAFR/TNFRSF14/CEACAM1/EBI3/CD70/ICOSLG/MAD1L1/IL12A
	GO:0002253	activation of immune response	31	0.522307	1.9795	0.000818331	0.0189106	0.0148217	358	tags=42%, list=19%, signal=35%	TREM2/BLNK/IL1B/PYHIN1/LAPTM5/CD22/INPP5D/CEACAM1/ICOSLG/TLR4/PRKCE/SUSD4/PLCL2
	GO:0008283	cell population proliferation	277	0.295365	1.58713	0.0008329	0.0190403	0.0149234	459	tags=35%, list=24%, signal=31%	TREM2/SERPINB7/GDNF/TP73/CSF2/AREG/IL1B/ESM1/XDH/ALOX5/LGALS9C/CCND2/PLA2G2D/CD22/IL1A/PGF/HOXA5/IL24/ACER2/BTG2/PTAFR/SULF2/INPP5D/POU3F2/FGF5/TNFRSF14/CLDN1/CDKN1A/CEACAM1/EBI3/EMX1/CYP27B1/TENM4/SCG2/CCL26/HBEGF/F2RL1/TNFAIP3/CD70/ICOSLG/ATF3/PTPRU/TLR4/TP53INP1/MAD1L1/ADRA2A/SNAI2/IL12A/PRDM1/ITGA2/NR1D1/GBX2/IL11/KITLG/MDM2/GPX1/SH2D2A/E2F7/PLXNB3/FOXC2/SERTAD1/CD274/MCC/CSPG4/MAB21L2/TBX3/I…
	GO:0051963	regulation of synapse assembly	11	-0.650873	-2.15054	0.000863807	0.0195367	0.0153125	204	tags=55%, list=11%, signal=49%	CLSTN2/PPP1R9A/SYNDIG1/PTPRD/CBLN2/GPC6
	GO:0006915	apoptotic process	263	0.301875	1.61592	0.00093985	0.0209714	0.016437	589	tags=42%, list=31%, signal=34%	TREM2/GDNF/TP73/CSF2/IL1B/LHX3/CCND2/NLRP3/NEFL/CXCR4/CCL3/IL1A/HOXA5/CGB7/IL24/ACER2/BTG2/TNFRSF10A/INPP5D/SCN2A/PHLDA1/CDKN1A/SERPINB2/UCN/SCG2/FAS/NSG1/TNFAIP3/ACTN2/G0S2/CD70/KLLN/ATF3/TP53INP1/SNAI2/TNFRSF10D/IL12A/PPP1R15A/PLK3/GADD45G/DUSP6/PHLDA3/KITLG/MDM2/HIC1/GPX1/AEN/BEX2/DYRK3/CYFIP2/FOXC2/PMAIP1/TIGAR/CD274/DDIT3/GADD45A/RRM2B/FCMR/PRKCE/IER3/TBX3/ERN1/TIMP1/DHRS2/BBC3/APLP1/RPS27L/…
	GO:0032392	DNA geometric change	17	-0.548534	-2.12208	0.00094697	0.0209714	0.016437	792	tags=94%, list=41%, signal=56%	HMGB3/MCM2/RAD54L/TOP2A/RAD54B/ZRANB3/DNA2/HMGB1/BLM/HMGB2/ERCC6L/MCM3/MCM5/HELB/MCM6/PIF1
	GO:0051225	spindle assembly	19	-0.542165	-2.1764	0.000971817	0.0212998	0.0166944	729	tags=89%, list=38%, signal=56%	INCENP/FBXO5/SMC3/AURKA/TUBGCP3/RACGAP1/KIF4A/HAUS1/KIF23/CCNB2/CDC20/KIF11/KIF15/GPSM2/KIFC1/PLK1/ASPM
	GO:0002250	adaptive immune response	48	0.458161	1.91266	0.00102433	0.0222216	0.0174169	367	tags=44%, list=19%, signal=36%	TREM2/IL1B/IL1RL1/NLRP3/HPX/INPP5D/TNFRSF14/CEACAM1/EBI3/TNFAIP3/CD70/ICOSLG/TLR4/IL12A/PRDM1/RAPGEF3/CD274/SUSD4/SLAMF7/JAG1/HLX
	GO:0030010	establishment of cell polarity	23	-0.48439	-2.07567	0.00103555	0.0222383	0.0174299	390	tags=52%, list=20%, signal=42%	CENPA/SAPCD2/GPSM2/PLK1/KIF26B/MYO18A/TCF15/PARD3B/SHH/PATJ/BCAS3/CRB2
	GO:0042981	regulation of apoptotic process	214	0.306749	1.61102	0.00106293	0.0225978	0.0177117	659	tags=48%, list=34%, signal=35%	TREM2/GDNF/TP73/CSF2/IL1B/LHX3/CCND2/NEFL/CCL3/IL1A/HOXA5/ACER2/BTG2/TNFRSF10A/INPP5D/PHLDA1/CDKN1A/SERPINB2/UCN/SCG2/FAS/TNFAIP3/ACTN2/G0S2/ATF3/TP53INP1/SNAI2/TNFRSF10D/IL12A/PLK3/GADD45G/DUSP6/PHLDA3/KITLG/MDM2/GPX1/BEX2/DYRK3/FOXC2/PMAIP1/TIGAR/CD274/DDIT3/GADD45A/RRM2B/FCMR/IER3/TBX3/TIMP1/DHRS2/BBC3/INHBA/ADAM8/CCK/EDN1/ZNF385A/PIDD1/SLC9A1/IDO1/BTG1/EGR1/ITPRIP/PLEKHN1/GLS2/BIRC3/SOX9/PAM1…
	GO:0030154	cell differentiation	483	0.266821	1.48206	0.00111257	0.0234028	0.0183426	415	tags=28%, list=22%, signal=29%	ARC/TREM2/BLNK/POU3F1/GDNF/OPCML/TP73/SMOC1/CSF2/AREG/IL1B/ABCA12/LCE1E/UNC13A/XDH/HES2/LHX3/ACTBL2/HECW2/ADRB2/ALOX5/GJB5/GDF15/LCE1B/PLA2G2D/NLRP3/NEFL/CXCR4/CCL3/DNAI3/SYNPO2L/IL1A/PGF/ETV7/DPYSL4/HOXA5/ROBO4/VSIG1/ASPA/LCE2A/BTG2/ACHE/SULF2/INPP5D/LCE1F/POU3F2/FGF5/RGS4/ALOXE3/PDE6C/POPDC2/CLDN1/CDKN1A/CEACAM1/MYO7B/CFAP44/EMX1/CYP27B1/TENM4/UCN/MAFB/COL13A1/ACTA2/F2RL1/ACTN2/ATF3/KBTBD8/PTPR…
	GO:0002440	production of molecular mediator of immune response	23	0.540445	1.89841	0.00112597	0.0234028	0.0183426	218	tags=35%, list=11%, signal=31%	IL1B/NLRP3/LAPTM5/CD22/HPX/TNFRSF14/F2RL1/TLR4
	GO:0002822	regulation of adaptive immune response based on somatic recombination of immune receptors built from immunoglobulin superfamily domains	22	0.555007	1.9248	0.00113588	0.0234028	0.0183426	367	tags=50%, list=19%, signal=41%	TREM2/IL1B/IL1RL1/NLRP3/HPX/CEACAM1/TNFAIP3/IL12A/CD274/SUSD4/HLX
	GO:0048285	organelle fission	71	-0.321924	-1.87417	0.00114482	0.0234028	0.0183426	783	tags=80%, list=41%, signal=49%	ANLN/NDE1/SMC2/UBXN2B/CDC25B/INCENP/FBXO5/SMC3/AURKA/ESPL1/RACGAP1/RAD54L/KIF22/PDGFRB/TOP2A/CDC25C/RAD54B/CENPS/ZW10/KIF4A/NDC80/NUF2/HSPA2/CDCA8/KIF23/TMCC1/CCNB2/CENPF/FANCD2/CDC20/NCAPH/BUB1/BUB1B/CCNB1/TTK/PDGFB/KIF11/KIF15/RAD51B/KIF18B/MAPT/KIFC1/PLK1/INSR/ASPM/SGO2/KIF14/MKI67/PEX11A/DIS3L2/DLGAP5/BMP4/TEX15/PSRC1/CCNA1/RPS6KA2/SMPD3
	GO:1901652	response to peptide	46	0.466142	1.92705	0.00116204	0.0235285	0.0184412	415	tags=48%, list=22%, signal=38%	TREM2/AREG/IL1B/ADRB2/GDF15/NEFL/BTG2/MMP3/CEACAM1/TNFAIP3/ACTN2/TLR4/MDM2/FOXC2/KLF15/SESN2/JAG1/TIMP1/EDN1/SLC9A1/BTG1/EGR1
	GO:0007163	establishment or maintenance of cell polarity	34	-0.419701	-2.03294	0.00119095	0.0238864	0.0187217	390	tags=50%, list=20%, signal=41%	CENPA/LHX2/SAPCD2/GPSM2/PARD6B/PLK1/KIF26B/MYO18A/TCF15/PARD3B/DLG3/WNT7B/SHH/PATJ/MAP7/BCAS3/CRB2
	GO:0042127	regulation of cell population proliferation	245	0.298846	1.58925	0.00126064	0.0250478	0.019632	459	tags=35%, list=24%, signal=31%	TREM2/SERPINB7/GDNF/TP73/CSF2/AREG/IL1B/ESM1/XDH/ALOX5/LGALS9C/CCND2/PLA2G2D/CD22/IL1A/PGF/HOXA5/IL24/ACER2/BTG2/PTAFR/SULF2/INPP5D/POU3F2/FGF5/TNFRSF14/CLDN1/CDKN1A/CEACAM1/EBI3/EMX1/CYP27B1/SCG2/CCL26/HBEGF/TNFAIP3/CD70/ICOSLG/ATF3/PTPRU/TLR4/TP53INP1/MAD1L1/ADRA2A/SNAI2/IL12A/PRDM1/ITGA2/NR1D1/IL11/KITLG/MDM2/GPX1/E2F7/PLXNB3/SERTAD1/CD274/MCC/MAB21L2/TBX3/LAMC2/JCAD/ERN1/JAG1/TIMP1/DHRS2/INHB…
	GO:0007127	meiosis I	18	-0.531007	-2.08923	0.00128082	0.0252128	0.0197612	732	tags=89%, list=38%, signal=56%	CDC25B/FBXO5/AURKA/ESPL1/RAD54L/TOP2A/RAD54B/CENPS/HSPA2/CCNB2/FANCD2/RAD51B/PLK1/SGO2/TEX15/CCNA1
	GO:0042063	gliogenesis	45	0.458151	1.88896	0.00129266	0.0252128	0.0197612	339	tags=38%, list=18%, signal=32%	TREM2/POU3F1/TP73/AREG/IL1B/CXCR4/CCL3/ASPA/POU3F2/FGF5/EMX1/TENM4/TLR4/NR1D1/CSPG4/KLF15/DLX2
	GO:0002705	positive regulation of leukocyte mediated immunity	16	0.626099	1.98229	0.00133156	0.0255221	0.0200037	239	tags=44%, list=12%, signal=39%	TREM2/IL1B/NLRP3/HPX/PTAFR/F2RL1/IL12A
	GO:0002521	leukocyte differentiation	71	0.400715	1.80786	0.00133253	0.0255221	0.0200037	568	tags=49%, list=30%, signal=36%	TREM2/BLNK/CSF2/IL1B/PLA2G2D/NLRP3/CCL3/IL1A/INPP5D/CEACAM1/MAFB/F2RL1/TLR4/PRDM1/IL11/KITLG/UBASH3B/PTGER4/DHRS2/BATF2/PLCL2/INHBA/ADAM8/HLX/EGR1/BAK1/IL6/FBXW7/TRPM2/GATA3/JUN/ZFPM1/TNFSF9/MITF/IL7R
	GO:2001236	regulation of extrinsic apoptotic signaling pathway	26	0.526962	1.91601	0.00137912	0.0258629	0.0202708	295	tags=42%, list=15%, signal=36%	GDNF/CSF2/IL1B/IL1A/SCG2/TNFAIP3/G0S2/ATF3/SNAI2/GPX1/PMAIP1
	GO:0022407	regulation of cell-cell adhesion	56	0.429131	1.84621	0.00138104	0.0258629	0.0202708	367	tags=39%, list=19%, signal=33%	IL1B/ABCA12/ALOX5/LGALS9C/PLA2G2D/NLRP3/LAPTM5/IL1A/PTAFR/TNFRSF14/CEACAM1/EBI3/CD70/ICOSLG/PTPRU/MAD1L1/IL12A/CD274/UBASH3B/JAG1/ADAM8/HLX
	GO:0051240	positive regulation of multicellular organismal process	207	0.307256	1.60962	0.00138681	0.0258629	0.0202708	415	tags=32%, list=22%, signal=28%	TREM2/SERPINB7/GDNF/TP73/CSF2/IL1B/ADRB2/ALOX5/IL1RL1/PYHIN1/NLRP3/NEFL/LAPTM5/CXCR4/CCL3/IL1A/PGF/ASPA/AMTN/ACHE/PTAFR/SULF2/INPP5D/POU3F2/RGS4/TNFRSF14/EBI3/CYP27B1/TENM4/UCN/F2RL1/G0S2/TLR4/HRH1/ABCA1/ADRA2A/IL12A/ITGA2/GADD45G/RAPGEF3/KITLG/PLXNB3/FOXC2/CD274/GPR3/FOXD1/DDIT3/PRKCE/GJA5/JCAD/JAG1/PTGER4/INHBA/ADAM8/CCK/HLX/CXCL8/EDN1/SLC9A1/FGF1/DDX58/LACC1/FN1/FST/BTG1/EGR1
	GO:0050776	regulation of immune response	85	0.383131	1.78568	0.00141176	0.0260301	0.0204019	542	tags=46%, list=28%, signal=34%	TREM2/BLNK/IL1B/IL1RL1/PYHIN1/PLA2G2D/NLRP3/LAPTM5/CD22/HPX/PTAFR/INPP5D/TNFRSF14/CEACAM1/F2RL1/TNFAIP3/ICOSLG/TLR4/IL12A/NR1D1/GPX1/CD274/PRKCE/SUSD4/PLCL2/ADAM8/HLX/DDX58/LACC1/BIRC3/ECM1/BTN2A3P/MAPKBP1/IL6/LGR4/LPXN/GATA3/LY96/OASL
	GO:1904062	regulation of cation transmembrane transport	46	0.458209	1.89425	0.00142027	0.0260301	0.0204019	317	tags=37%, list=17%, signal=32%	ARC/TREM2/HECW2/ADRB2/CLTRN/WNK4/KCNJ2/RGS4/SCN4B/GEM/ACTN2/ADRA2A/STOM/SLC31A2/GALR2/UBASH3B/PRKCE
	GO:0009888	tissue development	270	0.295474	1.58438	0.00145864	0.0263214	0.0206301	415	tags=31%, list=22%, signal=29%	ARC/SERPINB7/GRHL3/POU3F1/GDNF/TP73/AREG/IL1B/ABCA12/LCE1E/XDH/COL17A1/ADRB2/ALOX5/WNK4/GJB5/KRT34/LCE1B/CXCR4/CCL3/HOXA5/ROBO4/VSIG1/LCE2A/AMTN/BTG2/SULF2/LCE1F/POU3F2/RGS4/POPDC2/TSPEAR/CLDN1/CDKN1A/CEACAM1/EMX1/CYP27B1/TENM4/ACTA2/HBEGF/F2RL1/ACTN2/ATF3/KBTBD8/RSPO3/KRT14/SNAI2/WHRN/PRDM1/ITGA2/GBX2/RAPGEF3/KITLG/SPRED3/MDM2/GPX1/E2F7/RBM24/FOXC2/TIGAR/LAMB3/NTNG1/FOXD1/KLF15/TBX3/LAMC2/GJA5/J…
	GO:0006959	humoral immune response	16	0.620822	1.96558	0.00147951	0.0263214	0.0206301	527	tags=75%, list=27%, signal=55%	TREM2/BLNK/IL1B/ALOX5/HPX/EBI3/SUSD4/CXCL8/PI3/H2BC11/IL6/GATA3
	GO:0009617	response to bacterium	64	0.415883	1.83751	0.00148295	0.0263214	0.0206301	537	tags=50%, list=28%, signal=37%	TREM2/CSF2/IL1B/NLRP3/CCL3/IL1A/IL24/PTAFR/TNFRSF14/CLDN1/CYP27B1/F2RL1/TNFAIP3/TLR4/ABCA1/IL12A/NR1D1/GPX1/CD274/PRKCE/PTGER4/CXCL8/EDN1/PI3/PPM1D/PDCD1LG2/ANKRD1/MAPKBP1/H2BC11/IL6/JUN/LY96
	GO:0071222	cellular response to lipopolysaccharide	32	0.497441	1.90138	0.00148568	0.0263214	0.0206301	317	tags=41%, list=17%, signal=34%	CSF2/IL1B/NLRP3/CCL3/IL1A/IL24/PTAFR/TNFAIP3/TLR4/ABCA1/NR1D1/CD274/PRKCE
	GO:0042113	B cell activation	27	0.520729	1.91005	0.0015139	0.0265996	0.0208482	360	tags=44%, list=19%, signal=37%	BLNK/LAPTM5/CD22/INPP5D/CDKN1A/TNFAIP3/CD70/ICOSLG/TLR4/IL11/PLCL2/INHBA
	GO:0045862	positive regulation of proteolysis	47	0.450831	1.87445	0.00154004	0.0268371	0.0210344	402	tags=40%, list=21%, signal=33%	TREM2/IL1B/XDH/PYHIN1/NLRP3/LAPTM5/ACER2/FAS/ADRA2A/PLK3/MDM2/CYFIP2/PMAIP1/BBC3/RPS27L/ADAM8/CCK/PIDD1/FN1
	GO:2001237	negative regulation of extrinsic apoptotic signaling pathway	20	0.57613	1.94213	0.00158479	0.0272736	0.0213765	271	tags=40%, list=14%, signal=35%	GDNF/CSF2/IL1B/IL1A/SCG2/TNFAIP3/SNAI2/GPX1
	GO:0030216	keratinocyte differentiation	19	0.589949	1.96157	0.00159074	0.0272736	0.0213765	156	tags=37%, list=8%, signal=34%	POU3F1/ABCA12/LCE1E/LCE1B/LCE2A/LCE1F/CYP27B1
	GO:0072331	signal transduction by p53 class mediator	39	0.4686	1.87021	0.00171278	0.0288922	0.0226451	386	tags=51%, list=20%, signal=42%	TP73/PYHIN1/ACER2/CDKN1A/SNAI2/PLK3/PHLDA3/MDM2/HIC1/AEN/DYRK3/E2F7/PMAIP1/RRM2B/SESN2/RPS27L/EDA2R/ZNF385A/PIDD1/PPM1D
	GO:0000724	double-strand break repair via homologous recombination	23	-0.467653	-2.00395	0.00172592	0.0288922	0.0226451	860	tags=91%, list=45%, signal=51%	MAGEF1/CDC45/RBBP8/NUCKS1/MCM2/RMI2/PARP1/RAD54L/RAD54B/TIMELESS/ARID2/CDC7/BLM/RAD51B/MCM3/MCM5/GINS2/HELB/TEX15/MCM6/RADX
	GO:0000725	recombinational repair	23	-0.467653	-2.00395	0.00172592	0.0288922	0.0226451	860	tags=91%, list=45%, signal=51%	MAGEF1/CDC45/RBBP8/NUCKS1/MCM2/RMI2/PARP1/RAD54L/RAD54B/TIMELESS/ARID2/CDC7/BLM/RAD51B/MCM3/MCM5/GINS2/HELB/TEX15/MCM6/RADX
	GO:0048705	skeletal system morphogenesis	25	-0.451542	-1.99548	0.00177242	0.0294388	0.0230735	416	tags=60%, list=22%, signal=48%	GLI3/DHRS3/TWIST1/INSIG1/SOX6/THRA/BMP4/TCF15/NPPC/WWOX/BMP6/FGF18/FMN1/SMPD3/SOX5
	GO:0000226	microtubule cytoskeleton organization	76	-0.312833	-1.85088	0.00180397	0.0297305	0.0233022	779	tags=78%, list=41%, signal=48%	NDE1/CENPH/OCLN/UBXN2B/STIL/INCENP/GJA1/SSX2IP/FBXO5/SMC3/AURKA/TUBGCP3/ESPL1/RACGAP1/ZW10/CCNF/KIF4A/HAUS1/NDC80/NUF2/SASS6/DAG1/TUBA3C/KIF23/CCNB2/PLK4/CDC20/CNTLN/KATNAL2/CCNB1/TTK/SLAIN1/ALMS1/TTC26/MNS1/HOOK1/KIF11/CENPA/KIF15/KIF18B/SAPCD2/GPSM2/PARD6B/MAPT/KIFC1/PLK1/ASPM/MAP2/SPC25/LRRC49/CEP70/KIF20A/DLGAP5/PSRC1/PARD3B/EPHA3/PATJ/MAP7/BCAS3
	GO:0060760	positive regulation of response to cytokine stimulus	10	0.693943	1.91237	0.00186364	0.0302789	0.023732	393	tags=70%, list=20%, signal=56%	TREM2/LAPTM5/CXCR4/HPX/TLR4/EDN1/DDX58
	GO:0009628	response to abiotic stimulus	156	0.322764	1.64014	0.0018669	0.0302789	0.023732	489	tags=38%, list=25%, signal=31%	TREM2/IL1B/CYGB/ADRB2/CCND2/KCNJ2/CXCR4/IL1A/PGF/MMP1/BTG2/TNFRSF10A/PTAFR/MMP3/PDE6C/SCN2A/CLDN1/CDKN1A/UCN/FAS/ICOSLG/PLAT/TLR4/TP53INP1/HRH1/KRT14/WHRN/IL12A/PLK3/ASIC3/ITGA2/MDM2/GPX1/AEN/DDB2/PMAIP1/TIGAR/GADD45A/PRKCE/TIMP1/PTGER4/ADAM8/CCK/RAB3A/EDN1/SLC9A1/PPM1D/FGF1/EGR1/PLAU/PLEKHN1/SOX9/TXNIP/ANKRD1/NABP1/BAK1/STC2/IER5/STX1A
	GO:0051606	detection of stimulus	19	0.586066	1.94866	0.00187997	0.0302789	0.023732	248	tags=42%, list=13%, signal=37%	TREM2/NLRP3/CXCR4/PDE6C/TLR4/WHRN/ASIC3/ITGA2
	GO:0034341	response to interferon-gamma	14	0.637078	1.95155	0.00192194	0.0305109	0.0239138	218	tags=50%, list=11%, signal=45%	CCL3/CCL4/HPX/CLDN1/CYP27B1/CCL26/TLR4
	GO:0045087	innate immune response	72	0.397101	1.79468	0.00193869	0.0305109	0.0239138	542	tags=47%, list=28%, signal=35%	TREM2/PYHIN1/NLRP3/CCL3/CCL4/HPX/TNFRSF14/CLDN1/CEACAM1/CYP27B1/CCL26/F2RL1/TNFAIP3/TLR4/IL12A/PTX3/PRDM1/NCF2/ULBP2/SUSD4/SLAMF7/ADAM8/EDN1/PI3/DDX58/LACC1/BIRC3/TRIM35/H2BC11/APOBEC3C/LGR4/GATA3/LY96/OASL
	GO:0031347	regulation of defense response	69	0.401796	1.80308	0.00194837	0.0305109	0.0239138	401	tags=36%, list=21%, signal=30%	TREM2/IL1B/ALOX5/IL1RL1/PYHIN1/PLA2G2D/NLRP3/CCL3/HPX/MMP3/CEACAM1/UCN/F2RL1/TNFAIP3/TLR4/IL12A/ITGA2/NR1D1/GPX1/SUSD4/PTGER4/ADAM8/CCK/DDX58/LACC1
	GO:0034097	response to cytokine	105	0.361584	1.74512	0.00195178	0.0305109	0.0239138	249	tags=25%, list=13%, signal=23%	TREM2/CSF2/IL1B/IL1RL1/PYHIN1/LAPTM5/CXCR4/CCL3/IL1A/CCL4/IL24/HPX/TNFRSF14/CLDN1/CEACAM1/EBI3/CYP27B1/FAS/CCL26/F2RL1/TNFAIP3/CD70/TLR4/SPRY4/ABCA1/NR1D1
	GO:0006954	inflammatory response	89	0.376138	1.76765	0.0019904	0.0308875	0.024209	402	tags=36%, list=21%, signal=30%	TREM2/BLNK/IL1B/ALOX5/IL1RL1/PLA2G2D/NLRP3/CXCR4/CCL3/IL1A/CCL4/PTAFR/TRIM55/MMP3/UCN/SCG2/CCL26/F2RL1/TNFAIP3/TLR4/HRH1/PTX3/ITGA2/NR1D1/GPX1/IGFBP4/TIMP1/PTGER4/ADAM8/CXCL8/LACC1/FN1
	GO:0043068	positive regulation of programmed cell death	82	0.381871	1.76744	0.0020135	0.0310196	0.0243125	569	tags=52%, list=30%, signal=39%	TP73/LAPTM5/CCL3/HOXA5/TNFRSF10A/INPP5D/PHLDA1/CDKN1A/FAS/F2RL1/G0S2/ATF3/TP53INP1/IL12A/GADD45G/DUSP6/PHLDA3/PMAIP1/TIGAR/CD274/DDIT3/GADD45A/BBC3/INHBA/ADAM8/CCK/PIDD1/SLC9A1/IDO1/BTG1/PLEKHN1/TXNIP/ANKRD1/STK17A/BAK1/TRIM35/IL6/FBXW7/JUN/STPG1/TNFRSF10B/DCUN1D3/OSGIN1
	GO:0001678	cellular glucose homeostasis	15	0.629143	1.96368	0.00206917	0.0316479	0.024805	335	tags=53%, list=17%, signal=44%	TREM2/ABCA12/CLTRN/ADRA2A/NR1D1/PRKCE/KLF15/ERN1
	GO:0048869	cellular developmental process	492	0.260915	1.44962	0.00212465	0.0322643	0.0252881	390	tags=26%, list=20%, signal=28%	ARC/TREM2/BLNK/POU3F1/GDNF/OPCML/TP73/SMOC1/CSF2/AREG/IL1B/ABCA12/LCE1E/UNC13A/XDH/HES2/LHX3/ACTBL2/HECW2/ADRB2/ALOX5/GJB5/GDF15/LCE1B/PLA2G2D/NLRP3/NEFL/CXCR4/CCL3/DNAI3/SYNPO2L/IL1A/PGF/ETV7/DPYSL4/HOXA5/ROBO4/VSIG1/ASPA/LCE2A/BTG2/ACHE/SULF2/INPP5D/LCE1F/POU3F2/FGF5/RGS4/ALOXE3/PDE6C/POPDC2/CLDN1/CDKN1A/CEACAM1/MYO7B/CFAP44/EMX1/CYP27B1/TENM4/UCN/MAFB/COL13A1/ACTA2/F2RL1/ACTN2/ATF3/KBTBD8/PTPR…
	GO:0000280	nuclear division	67	-0.318005	-1.83137	0.0021966	0.0331203	0.025959	783	tags=81%, list=41%, signal=49%	ANLN/NDE1/SMC2/UBXN2B/CDC25B/INCENP/FBXO5/SMC3/AURKA/ESPL1/RACGAP1/RAD54L/KIF22/PDGFRB/TOP2A/CDC25C/RAD54B/CENPS/ZW10/KIF4A/NDC80/NUF2/HSPA2/CDCA8/KIF23/CCNB2/CENPF/FANCD2/CDC20/NCAPH/BUB1/BUB1B/CCNB1/TTK/PDGFB/KIF11/KIF15/RAD51B/KIF18B/KIFC1/PLK1/INSR/ASPM/SGO2/KIF14/MKI67/DIS3L2/DLGAP5/BMP4/TEX15/PSRC1/CCNA1/RPS6KA2/SMPD3
	GO:0045638	negative regulation of myeloid cell differentiation	13	0.649489	1.94167	0.0023988	0.0359144	0.028149	559	tags=85%, list=29%, signal=60%	CCL3/HOXA5/INPP5D/CEACAM1/MAFB/TLR4/UBASH3B/INHBA/FBXW7/ZFPM1/H4C8
	GO:0050864	regulation of B cell activation	11	0.672953	1.9111	0.00260377	0.0386996	0.0303319	218	tags=55%, list=11%, signal=49%	LAPTM5/CD22/INPP5D/CDKN1A/TNFAIP3/TLR4
	GO:0022402	cell cycle process	175	-0.230902	-1.59758	0.00262123	0.0386996	0.0303319	783	tags=67%, list=41%, signal=44%	ANLN/NDE1/CENPH/MCM2/KLF11/SMC2/RMI2/UBXN2B/MSH2/PHGDH/STIL/POLA1/BCL2/E2F1/CDC25B/FOXM1/INCENP/GJA1/SSX2IP/FBXO5/FBXL17/SMC3/AURKA/TUBGCP3/ESPL1/RACGAP1/RAD54L/KIF22/PDGFRB/TOP2A/CDC25C/RAD54B/CENPS/ZW10/APPL1/CCNF/TIMELESS/MELK/KIF4A/HAUS1/NDC80/CDKN3/RNASEH2B/NUF2/HSPA2/SASS6/SLFN11/PRKCA/CDCA8/USP28/TPD52L1/KANK2/KIF23/CCNB2/DNA2/PLCG2/RBL1/CENPF/FANCD2/SKP2/TICRR/CDC7/PLK4/MSH6/RAB11FIP4/GTS…
	GO:0008037	cell recognition	21	0.554188	1.89371	0.00271467	0.0393587	0.0308485	242	tags=48%, list=13%, signal=42%	TREM2/OPCML/FETUB/CXCR4/ROBO4/IZUMO1R/OVGP1/FOLR3/PEAR1/PTX3
	GO:0061041	regulation of wound healing	27	0.508727	1.86602	0.00275255	0.0393587	0.0308485	420	tags=56%, list=22%, signal=44%	ALOX5/CXCR4/CLDN1/CEACAM1/SERPINB2/HBEGF/F2RL1/TNFAIP3/PLAT/ADRA2A/FOXC2/UBASH3B/PRKCE/EDN1/PLAU
	GO:1903039	positive regulation of leukocyte cell-cell adhesion	27	0.508314	1.86451	0.00275255	0.0393587	0.0308485	568	tags=67%, list=30%, signal=48%	IL1B/ALOX5/NLRP3/IL1A/PTAFR/TNFRSF14/EBI3/CD70/ICOSLG/IL12A/CD274/ADAM8/HLX/PDCD1LG2/IL6/GATA3/TNFSF9/IL7R
	GO:0030326	embryonic limb morphogenesis	14	-0.552767	-1.97477	0.00277949	0.0393587	0.0308485	562	tags=79%, list=29%, signal=56%	AFF3/LEF1/TBC1D32/FRAS1/GLI3/TWIST1/GLI2/BMP4/HAND2/SHH/PBX1
	GO:0035113	embryonic appendage morphogenesis	14	-0.552767	-1.97477	0.00277949	0.0393587	0.0308485	562	tags=79%, list=29%, signal=56%	AFF3/LEF1/TBC1D32/FRAS1/GLI3/TWIST1/GLI2/BMP4/HAND2/SHH/PBX1
	GO:0070507	regulation of microtubule cytoskeleton organization	14	-0.551359	-1.96974	0.00277949	0.0393587	0.0308485	431	tags=71%, list=22%, signal=56%	SLAIN1/KIF15/GPSM2/MAPT/PLK1/MAP2/CEP70/PSRC1/EPHA3/PATJ
	GO:0032689	negative regulation of interferon-gamma production	10	0.683881	1.88464	0.00279547	0.0393587	0.0308485	527	tags=90%, list=27%, signal=66%	LGALS9C/IL1RL1/LAPTM5/TLR4/CD274/DDIT3/INHBA/PDCD1LG2/GATA3
	GO:0007399	nervous system development	297	-0.188437	-1.39656	0.00283286	0.0395165	0.0309722	181	tags=18%, list=9%, signal=19%	SLC8A1/PPP1R9A/GRIP1/SEMA3E/ATOH8/ADAM22/SYNDIG1/NCAM1/ADCYAP1/SH2B2/SH3GL3/PTPRD/GLI1/SDK1/HAND2/RAP1GAP/MYO1D/HAPLN1/CDH4/WNT7B/VASH2/HCN1/CNTN1/TRAPPC9/SLIT3/GPM6A/ARHGAP44/BMP6/CBLN2/CNTN4/IMMP2L/EPHA3/PRKG1/NCAM2/ELAPOR2/AFF2/SHH/ERBB4/PBX1/DZANK1/FA2H/CHRM3/CRB2/GPC6/UGT8/FOXP2/SOX5/HSD3B1/TMEM108/DRD2/EPHB6/CTNND2
	GO:0071496	cellular response to external stimulus	45	0.444799	1.83391	0.00284385	0.0395165	0.0309722	474	tags=49%, list=25%, signal=38%	IL1B/KCNJ2/TNFRSF10A/CDKN1A/CYP27B1/FAS/ATF3/TLR4/SNAI2/ITGA2/MDM2/PMAIP1/GADD45A/SESN2/PTGER4/SESN1/SLC9A1/PPM1D/ELAPOR1/SOX9/ANKRD1/BAK1
	GO:0034764	positive regulation of transmembrane transport	28	0.505103	1.8706	0.00288184	0.0396707	0.0310931	112	tags=25%, list=6%, signal=24%	ARC/TREM2/ADRB2/CLTRN/WNK4/KCNJ2/PTAFR
	GO:0051250	negative regulation of lymphocyte activation	19	0.565515	1.88033	0.00289226	0.0396707	0.0310931	367	tags=58%, list=19%, signal=47%	LGALS9C/PLA2G2D/LAPTM5/INPP5D/TNFRSF14/CEACAM1/TNFAIP3/MAD1L1/CD274/INHBA/HLX
	GO:0002762	negative regulation of myeloid leukocyte differentiation	10	0.683049	1.88235	0.00295077	0.0402137	0.0315187	535	tags=90%, list=28%, signal=65%	CCL3/INPP5D/CEACAM1/MAFB/TLR4/UBASH3B/INHBA/FBXW7/ZFPM1
	GO:0003008	system process	196	0.297434	1.55144	0.00300043	0.0403117	0.0315955	330	tags=28%, list=17%, signal=25%	ARC/TREM2/GDNF/IL1B/PDE4A/ADRB2/WNK4/CCND2/KCNJ2/NEFL/CXCR4/CCL3/HOXA5/CYP4F2/VSIG1/BTG2/AOC2/PTAFR/SULF2/SLC16A12/RGS4/ALOXE3/PDE6C/SCN2A/POPDC2/TSPEAR/CEACAM1/MYH2/MYO7B/TENM4/UCN/SCN4B/ACTA2/HBEGF/F2RL1/ACTN2/TLR4/HRH1/ADRA2A/SNAI2/RGS16/WHRN/ASIC3/ITGA2/MDM2/GPX1/FOXC2/GALR2/FOXD1/DDIT3/RRM2B/KLF15/TBX3/GJA5
	GO:0051301	cell division	103	-0.266951	-1.6797	0.00301659	0.0403117	0.0315955	732	tags=70%, list=38%, signal=46%	CDC25B/INCENP/FBXO5/SMC3/AURKA/NRDE2/ESPL1/RACGAP1/TOP2A/CDC25C/CENPS/ZW10/CCNF/TIMELESS/KIF4A/HAUS1/NDC80/EPB41/PIMREG/BIRC5/NUF2/CDCA8/LEF1/KIF23/CCNB2/RBL1/CENPF/CDC7/SPC24/DCLRE1A/PLK4/RAB11FIP4/CDC20/NCAPH/BUB1/BUB1B/BLM/CCNB1/BABAM2/PDGFB/E2F8/KIF11/CDK14/CENPA/CNTRL/CIT/KIF18B/SAPCD2/ERCC6L/GPSM2/PARD6B/KIFC1/PLK1/ASPM/SGO2/SPC25/KIF14/CCNA2/LRRCC1/PDGFD/DIS3L2/KIF20A/MYH10/PSRC1/PARD3B/CC…
	GO:0007267	cell-cell signaling	178	0.305653	1.57816	0.00302474	0.0403117	0.0315955	330	tags=29%, list=17%, signal=26%	ARC/GRHL3/GDNF/AREG/IL1B/ABCA12/UNC13A/ADRB2/CLTRN/ALOX5/GJB5/GDF15/CCL3/PGF/HOXA5/CCL4/CGB7/ACHE/RIC3/SULF2/FGF5/RGS4/SCG5/UCN/SCN4B/NSG1/CCL26/PCDH1/F2RL1/TNFAIP3/SNCG/CD70/PLAT/PTPRU/RSPO3/HRH1/ABCA1/ADRA2A/SNAI2/NR1D1/IL11/HIC1/NTNG1/MCC/FOXD1/DDIT3/PRKCE/KLF15/TBX3/IGFBP4/GJA5
	GO:0051241	negative regulation of multicellular organismal process	128	0.336246	1.66746	0.00303575	0.0403117	0.0315955	589	tags=50%, list=31%, signal=37%	TREM2/TP73/IL1B/ADRB2/ALOX5/WNK4/LGALS9C/GDF15/IL1RL1/NLRP3/LAPTM5/CCL3/HOXA5/INPP5D/RGS4/CEACAM1/SERPINB2/UCN/MAFB/F2RL1/TNFAIP3/PLAT/TLR4/SNAI2/IL12A/NR1D1/SPRED3/FOXC2/CD274/MCC/DDIT3/GADD45A/UBASH3B/GJA5/PTPRR/DLX2/TIMP1/PTGER4/PLCL2/INHBA/CCK/HLX/EDN1/ADAMTS7/FN1/PLAU/ADAMTS1/PDCD1LG2/SOX9/ECM1/MAPKBP1/IL6/FBXW7/LGR4/NTN1/GATA3/ZFPM1/ADTRP/PROCR/TLE3/NAV3/DOCK4/YBX3/SOCS2
	GO:0045446	endothelial cell differentiation	18	0.578955	1.89772	0.00305277	0.0403117	0.0315955	413	tags=67%, list=22%, signal=53%	IL1B/XDH/CXCR4/ROBO4/CLDN1/CEACAM1/F2RL1/RAPGEF3/GPX1/JAG1/NRG1/BTG1
	GO:0006811	ion transport	151	0.322706	1.63418	0.003082	0.0404465	0.0317012	317	tags=26%, list=17%, signal=24%	ARC/TREM2/GDNF/CSF2/IL1B/CLCA2/HECW2/ADRB2/CLTRN/WNK4/KCNJ2/PLA2G2D/CXCR4/CCL3/CYP4F2/CCL4/HPX/PTAFR/SLC16A12/RGS4/SCN2A/TG/CEACAM1/CYP27B1/UCN/SCN4B/SLC28A3/FOLR3/GEM/ACTN2/SNCG/ADRA2A/STOM/ASIC3/SLC31A2/CYB5R2/GALR2/DDIT3/UBASH3B/PRKCE
	GO:0048870	cell motility	240	0.291021	1.5458	0.00315225	0.040864	0.0320284	402	tags=31%, list=21%, signal=28%	ARC/TREM2/GDNF/IL1B/CYGB/ACTBL2/ALOX5/NLRP3/CXCR4/CCL3/DNAI3/PGF/HOXA5/CCL4/IL24/ROBO4/DNAH17/LRATD1/PTAFR/TRIM55/POU3F2/FGF5/TNFRSF14/CLDN1/CEACAM1/CFAP44/SCG2/SRGAP3/CCL26/HBEGF/F2RL1/TNFAIP3/PLAT/PTPRU/TLR4/TP53INP1/PSTPIP2/HRH1/CFAP58/ADRA2A/SNAI2/IL12A/ITGA2/GBX2/KITLG/MDM2/GPX1/PLXNB3/FOXC2/LAMB3/CD274/NTNG1/MCC/GADD45A/PRKCE/CSPG4/LAMC2/RND3/JCAD/PTPRR/JAG1/TIMP1/PTGER4/ADAM8/CEP85L/CCK/CX…
	GO:0051674	localization of cell	240	0.291021	1.5458	0.00315225	0.040864	0.0320284	402	tags=31%, list=21%, signal=28%	ARC/TREM2/GDNF/IL1B/CYGB/ACTBL2/ALOX5/NLRP3/CXCR4/CCL3/DNAI3/PGF/HOXA5/CCL4/IL24/ROBO4/DNAH17/LRATD1/PTAFR/TRIM55/POU3F2/FGF5/TNFRSF14/CLDN1/CEACAM1/CFAP44/SCG2/SRGAP3/CCL26/HBEGF/F2RL1/TNFAIP3/PLAT/PTPRU/TLR4/TP53INP1/PSTPIP2/HRH1/CFAP58/ADRA2A/SNAI2/IL12A/ITGA2/GBX2/KITLG/MDM2/GPX1/PLXNB3/FOXC2/LAMB3/CD274/NTNG1/MCC/GADD45A/PRKCE/CSPG4/LAMC2/RND3/JCAD/PTPRR/JAG1/TIMP1/PTGER4/ADAM8/CEP85L/CCK/CX…
	GO:0009968	negative regulation of signal transduction	161	0.315307	1.60676	0.00328623	0.0423426	0.0331873	479	tags=38%, list=25%, signal=31%	TREM2/GDNF/CSF2/IL1B/XDH/ADRB2/GDF15/NLRP3/LAPTM5/CD22/IL1A/SULF2/INPP5D/RGS4/CEACAM1/SCG2/F2RL1/TNFAIP3/ATF3/PTPRU/TLR4/SPRY4/SNAI2/RGS16/IL12A/PPP1R15A/NR1D1/DUSP6/PHLDA3/SPRED3/MDM2/HIC1/GPX1/DYRK3/MCC/DDIT3/RRM2B/UBASH3B/IGFBP4/PTPRR/SESN2/DLX2/APLP1/PLCL2/CXCL8/ZNF385A/SESN1/FST/RCAN1/EGR1/ITPRIP/RGS5/SOX9/PAM16/FHL2/DDX39B/BMPER/ECM1/ARHGAP24/MAPKBP1/H2BC11
	GO:0002460	adaptive immune response based on somatic recombination of immune receptors built from immunoglobulin superfamily domains	37	0.462801	1.82663	0.00331389	0.0424418	0.033265	367	tags=43%, list=19%, signal=36%	TREM2/IL1B/IL1RL1/NLRP3/HPX/INPP5D/CEACAM1/EBI3/TNFAIP3/CD70/TLR4/IL12A/CD274/SUSD4/JAG1/HLX
	GO:0043269	regulation of ion transport	93	0.362695	1.71549	0.00338627	0.0430199	0.0337181	384	tags=34%, list=20%, signal=29%	ARC/TREM2/GDNF/IL1B/HECW2/ADRB2/CLTRN/WNK4/KCNJ2/CXCR4/CCL3/CYP4F2/CCL4/PTAFR/RGS4/SCN2A/UCN/SCN4B/GEM/ACTN2/SNCG/ADRA2A/STOM/SLC31A2/GALR2/UBASH3B/PRKCE/GJA5/CCK/RAB3A/EDN1/SLC9A1
	GO:0010629	negative regulation of gene expression	113	0.339103	1.65345	0.00341725	0.0430199	0.0337181	535	tags=42%, list=28%, signal=33%	TREM2/GDNF/XDH/LGALS9C/IL1RL1/NLRP3/LAPTM5/CCL3/CD22/BTG2/INPP5D/POU3F2/MIR137HG/CDKN1A/CEACAM1/UCN/F2RL1/TNFAIP3/TLR4/TP53INP1/IL12A/PRDM1/MDM2/RBM24/CD274/DDIT3/ERN1/SESN2/PTGER4/INHBA/CXCL8/EDN1/SPOCD1/PPM1D/FN1/PLEKHN1/PDCD1LG2/SOX9/ENC1/BAK1/STC2/MAPKBP1/IL6/FBXW7/LGR4/SMG9/GATA3/ZFPM1
	GO:0002449	lymphocyte mediated immunity	29	0.495909	1.85399	0.00342091	0.0430199	0.0337181	338	tags=41%, list=18%, signal=35%	TREM2/IL1B/NLRP3/HPX/INPP5D/CEACAM1/CD70/IL12A/ULBP2/SUSD4/SLAMF7/JAG1
	GO:0006950	response to stress	456	0.260444	1.44262	0.00344408	0.0430199	0.0337181	487	tags=32%, list=25%, signal=31%	TREM2/GRHL3/BLNK/TP73/CSF2/AREG/IL1B/CYGB/XDH/ADRB2/ALOX5/IL1RL1/PYHIN1/PLA2G2D/NLRP3/NEFL/LAPTM5/CXCR4/CCL3/IL1A/PGF/CYP4F2/CCL4/IL24/ACER2/BTG2/HPX/PTAFR/SULF2/TRIM55/MMP3/SCN2A/TNFRSF14/CLDN1/CDKN1A/CEACAM1/CYP27B1/SERPINB2/UCN/SCG2/FAS/CCL26/HBEGF/F2RL1/TNFAIP3/ICOSLG/PEAR1/ATF3/PLAT/TLR4/TP53INP1/HRH1/ABCA1/ADRA2A/SNAI2/IL12A/PPP1R15A/PTX3/PRDM1/PLK3/DGKA/ASIC3/ITGA2/NR1D1/GADD45G/DUSP6/PHLD…
	GO:0009893	positive regulation of metabolic process	412	0.267219	1.47229	0.00346021	0.0430199	0.0337181	403	tags=27%, list=21%, signal=27%	TREM2/SERPINB7/GRHL3/BLNK/POU3F1/GDNF/TP73/CSF2/AREG/IL1B/XDH/LHX3/HECW2/ADRB2/LGALS9C/GDF15/IL1RL1/CCND2/PYHIN1/NLRP3/LAPTM5/CXCR4/CCL3/IL1A/PGF/HOXA5/IL24/RFPL4A/ACER2/BTG2/ACHE/HPX/TNFRSF10A/PTAFR/SULF2/POU3F2/FGF5/TNFRSF14/CDKN1A/EBI3/UCN/MAFB/FAS/NSG1/ACTA2/AADAC/HBEGF/F2RL1/TNFAIP3/ACTN2/G0S2/ATF3/TLR4/TP53INP1/HRH1/ADRA2A/WHRN/IL12A/PPP1R15A/PTX3/PRDM1/PLK3/ITGA2/NR1D1/GADD45G/GBX2/RAPGEF3…
	GO:0050729	positive regulation of inflammatory response	16	0.599992	1.89963	0.00355082	0.0438898	0.0343999	361	tags=50%, list=19%, signal=41%	TREM2/IL1B/IL1RL1/CCL3/TLR4/ITGA2/PTGER4/ADAM8
	GO:1903047	mitotic cell cycle process	129	-0.24786	-1.63206	0.00361991	0.044355	0.0347646	783	tags=71%, list=41%, signal=45%	ANLN/NDE1/CENPH/MCM2/KLF11/SMC2/UBXN2B/MSH2/STIL/POLA1/BCL2/E2F1/CDC25B/FOXM1/INCENP/GJA1/FBXO5/FBXL17/SMC3/AURKA/ESPL1/RACGAP1/KIF22/PDGFRB/CDC25C/ZW10/APPL1/CCNF/MELK/KIF4A/NDC80/CDKN3/RNASEH2B/NUF2/HSPA2/SLFN11/PRKCA/CDCA8/TPD52L1/KANK2/KIF23/CCNB2/DNA2/RBL1/CENPF/FANCD2/SKP2/TICRR/CDC7/GTSE1/CDC20/NCAPH/BUB1/BUB1B/BLM/CCNB1/TTK/NASP/BABAM2/PDGFB/KIF11/CDK14/CENPA/KIF15/RAD51B/CIT/KIF18B/SAPCD…
	GO:0042060	wound healing	72	0.383329	1.73243	0.00363504	0.044355	0.0347646	420	tags=43%, list=22%, signal=35%	GRHL3/ALOX5/CXCR4/IL1A/CYP4F2/IL24/CLDN1/CDKN1A/CEACAM1/SERPINB2/HBEGF/F2RL1/TNFAIP3/PEAR1/PLAT/TLR4/ADRA2A/DGKA/ITGA2/GPX1/FOXC2/UBASH3B/PRKCE/TIMP1/RAB3A/EDN1/FGF1/F2RL2/NRG1/FN1/PLAU
	GO:0040011	locomotion	264	0.28334	1.5173	0.0036523	0.044355	0.0347646	413	tags=31%, list=22%, signal=28%	ARC/TREM2/GDNF/IL1B/CYGB/LHX3/ACTBL2/ALOX5/NLRP3/NEFL/CXCR4/CCL3/DNAI3/PGF/DPYSL4/HOXA5/CCL4/IL24/ROBO4/DNAH17/LRATD1/PTAFR/TRIM55/POU3F2/FGF5/TNFRSF14/CLDN1/CEACAM1/CFAP44/SCG2/SRGAP3/CCL26/HBEGF/F2RL1/TNFAIP3/PLAT/PTPRU/TLR4/TP53INP1/PSTPIP2/HRH1/CFAP58/ADRA2A/SNAI2/IL12A/ITGA2/GBX2/KITLG/FEZ1/MDM2/GPX1/PLXNB3/FOXC2/LAMB3/CD274/NTNG1/MCC/IP6K3/FOXD1/GADD45A/PRKCE/CSPG4/LAMC2/RND3/JCAD/PTPRR/JAG…
	GO:0061035	regulation of cartilage development	14	-0.542171	-1.93692	0.00370599	0.044355	0.0347646	307	tags=57%, list=16%, signal=48%	GLI2/SOX6/BMP4/PKDCC/BMP6/FGF18/SMPD3/SOX5
	GO:0071326	cellular response to monosaccharide stimulus	13	0.637903	1.90704	0.00374813	0.044355	0.0347646	335	tags=54%, list=17%, signal=45%	TREM2/ABCA12/CLTRN/ADRA2A/NR1D1/PRKCE/ERN1
	GO:0071331	cellular response to hexose stimulus	13	0.637903	1.90704	0.00374813	0.044355	0.0347646	335	tags=54%, list=17%, signal=45%	TREM2/ABCA12/CLTRN/ADRA2A/NR1D1/PRKCE/ERN1
	GO:0071333	cellular response to glucose stimulus	13	0.637903	1.90704	0.00374813	0.044355	0.0347646	335	tags=54%, list=17%, signal=45%	TREM2/ABCA12/CLTRN/ADRA2A/NR1D1/PRKCE/ERN1
	GO:0002573	myeloid leukocyte differentiation	33	0.473367	1.82305	0.00375536	0.044355	0.0347646	553	tags=55%, list=29%, signal=40%	TREM2/CSF2/CCL3/INPP5D/CEACAM1/MAFB/F2RL1/TLR4/KITLG/UBASH3B/DHRS2/BATF2/INHBA/FBXW7/GATA3/JUN/ZFPM1/MITF
	GO:0042129	regulation of T cell proliferation	23	0.522615	1.83578	0.00380014	0.0446359	0.0349847	220	tags=39%, list=11%, signal=35%	IL1B/LGALS9C/PLA2G2D/IL1A/TNFRSF14/EBI3/CD70/ICOSLG/MAD1L1
	GO:0051049	regulation of transport	209	0.293769	1.5413	0.00382938	0.0447322	0.0350602	373	tags=29%, list=19%, signal=26%	ARC/TREM2/GDNF/IL1B/ABCA12/HECW2/ADRB2/CLTRN/ALOX5/WNK4/KCNJ2/CXCR4/CCL3/CD22/IL1A/CYP4F2/CCL4/ACHE/ABCA13/PTAFR/RGS4/SCN2A/SCG5/CEACAM1/UCN/SCN4B/F2RL1/GEM/ACTN2/SNCG/APBB3/TLR4/ABCA1/ADRA2A/STOM/IL12A/STON2/PTX3/PLK3/ITGA2/NR1D1/RAPGEF3/IL11/FEZ1/MDM2/PKIA/SLC31A2/GALR2/UBASH3B/PRKCE/KLF15/GJA5/BBC3/RAB27B/INHBA/ADAM8/CCK/RAB3A/PTPN14/EDN1
	GO:0046903	secretion	116	0.334074	1.63415	0.00398134	0.0461249	0.0361518	373	tags=34%, list=19%, signal=29%	TREM2/GDNF/CSF2/IL1B/ABCA12/UNC13A/XDH/CLTRN/ALOX5/WNK4/PLA2G2D/CCL3/IL1A/CYP4F2/ACHE/PTAFR/SCG5/CEACAM1/UCN/SCG2/F2RL1/SNCG/APBB3/SYT16/TLR4/ABCA1/ADRA2A/IL12A/NR1D1/IL11/FOXD1/PRKCE/TBX3/RAB27B/INHBA/ADAM8/CCK/RAB3A/EDN1
	GO:0002062	chondrocyte differentiation	21	-0.451125	-1.87897	0.003996	0.0461249	0.0361518	307	tags=48%, list=16%, signal=40%	GLI2/SOX6/BMP4/PKDCC/NPPC/BMP6/FGF18/SMPD3/SOX5/PTH1R
	GO:0098542	defense response to other organism	84	0.368719	1.71478	0.00401369	0.0461249	0.0361518	542	tags=45%, list=28%, signal=34%	TREM2/PYHIN1/NLRP3/CCL3/CCL4/HPX/TNFRSF14/CLDN1/CEACAM1/CYP27B1/CCL26/F2RL1/TNFAIP3/TLR4/IL12A/PTX3/PRDM1/NCF2/PMAIP1/ULBP2/SUSD4/SLAMF7/BATF2/ADAM8/EDN1/PI3/DDX58/LACC1/BIRC3/TRIM35/MAPKBP1/H2BC11/APOBEC3C/IL6/LGR4/GATA3/LY96/OASL
	GO:0030099	myeloid cell differentiation	48	0.422449	1.76358	0.00409731	0.0466372	0.0365533	581	tags=52%, list=30%, signal=37%	TREM2/CSF2/CCL3/HOXA5/INPP5D/CEACAM1/MAFB/F2RL1/TLR4/IL11/KITLG/DYRK3/UBASH3B/JAG1/DHRS2/BATF2/INHBA/ZNF385A/FBXW7/GATA3/JUN/ZFPM1/MITF/H4C8/EPAS1
	GO:0051239	regulation of multicellular organismal process	349	0.267895	1.46287	0.00410214	0.0466372	0.0365533	420	tags=30%, list=22%, signal=28%	TREM2/SERPINB7/GDNF/TP73/CSF2/IL1B/ABCA12/XDH/HES2/ADRB2/ALOX5/WNK4/LGALS9C/GDF15/IL1RL1/KCNJ2/PYHIN1/NLRP3/NEFL/LAPTM5/CXCR4/CCL3/IL1A/PGF/HOXA5/ASPA/AMTN/ACHE/PTAFR/SULF2/INPP5D/POU3F2/RGS4/TG/POPDC2/TNFRSF14/LCAT/CEACAM1/EBI3/CYP27B1/TENM4/SERPINB2/UCN/SCN4B/MAFB/HBEGF/F2RL1/TNFAIP3/G0S2/ICOSLG/PLAT/TLR4/HRH1/ABCA1/ADRA2A/SNAI2/IL12A/PRDM1/ITGA2/NR1D1/GADD45G/DUSP6/GBX2/RAPGEF3/KITLG/SPRED3/MD…
	GO:0042098	T cell proliferation	24	0.513052	1.82295	0.00420227	0.0470358	0.0368657	220	tags=38%, list=11%, signal=34%	IL1B/LGALS9C/PLA2G2D/IL1A/TNFRSF14/EBI3/CD70/ICOSLG/MAD1L1
	GO:0035107	appendage morphogenesis	19	-0.474978	-1.90669	0.00421121	0.0470358	0.0368657	562	tags=68%, list=29%, signal=49%	AFF3/LEF1/TBC1D32/FRAS1/GLI3/TWIST1/GLI2/BMP4/PKDCC/HAND2/SHH/FMN1/PBX1
	GO:0035108	limb morphogenesis	19	-0.474978	-1.90669	0.00421121	0.0470358	0.0368657	562	tags=68%, list=29%, signal=49%	AFF3/LEF1/TBC1D32/FRAS1/GLI3/TWIST1/GLI2/BMP4/PKDCC/HAND2/SHH/FMN1/PBX1
	GO:0051251	positive regulation of lymphocyte activation	31	0.482278	1.82779	0.00422804	0.0470358	0.0368657	568	tags=61%, list=30%, signal=44%	IL1B/NLRP3/IL1A/INPP5D/TNFRSF14/CDKN1A/EBI3/CD70/ICOSLG/TLR4/IL12A/CD274/ADAM8/HLX/PDCD1LG2/IL6/GATA3/TNFSF9/IL7R
	GO:0006928	movement of cell or subcellular component	298	0.272854	1.47367	0.00424782	0.0470358	0.0368657	402	tags=29%, list=21%, signal=27%	ARC/TREM2/GDNF/IL1B/CYGB/LHX3/ACTBL2/ALOX5/KCNJ2/NLRP3/NEFL/CXCR4/CCL3/AP3B2/DNAI3/PGF/DPYSL4/HOXA5/CCL4/IL24/ROBO4/DNAH17/LRATD1/PTAFR/TRIM55/POU3F2/FGF5/TNFRSF14/CLDN1/CEACAM1/MYH2/MYO7B/CFAP44/SCN4B/SCG2/SRGAP3/KIF17/CCL26/HBEGF/F2RL1/TNFAIP3/PLAT/PTPRU/TLR4/TP53INP1/PSTPIP2/HRH1/CFAP58/ADRA2A/SNAI2/IL12A/ITGA2/GBX2/KITLG/FEZ1/MDM2/GPX1/PLXNB3/FOXC2/LAMB3/CD274/NTNG1/MCC/FOXD1/GADD45A/PRKCE/CS…
	GO:0002702	positive regulation of production of molecular mediator of immune response	18	0.566735	1.85767	0.0043611	0.0480399	0.0376527	218	tags=39%, list=11%, signal=35%	IL1B/NLRP3/LAPTM5/HPX/TNFRSF14/F2RL1/TLR4
	GO:0032103	positive regulation of response to external stimulus	55	0.408593	1.75188	0.00440141	0.048234	0.0378048	373	tags=35%, list=19%, signal=29%	TREM2/IL1B/IL1RL1/PYHIN1/CXCR4/CCL3/PGF/CCL4/HPX/SCG2/CCL26/F2RL1/TLR4/IL12A/ITGA2/PTGER4/ADAM8/CXCL8/EDN1
	GO:0071674	mononuclear cell migration	22	0.529555	1.83653	0.00454352	0.049536	0.0388253	536	tags=64%, list=28%, signal=46%	ALOX5/CXCR4/CCL3/CCL4/TNFRSF14/CCL26/IL12A/ADAM8/FLT1/ECM1/IL6/TRPM2/GATA3/ADTRP
