# Supplementary material for: The impact of Charcot-Leyden Crystal protein on mesothelioma chemotherapy: targeting eosinophils for enhanced chemosensitivity
Source: eBioMedicine. 2024 Oct 30;109:105418. doi: 10.1016/j.ebiom.2024.105418 (PMC11550731; doi:10.1016/j.ebiom.2024.105418)
Supplement: Supplementary Table S2 [file mmc3.xlsx]

## Sheet: M14K GSEA GO_BP CPEOS vs CP
	GSEA Analysis for GO:BP M14K CP + SN Dif-EOL1 vs CP
	ID	Description	setSize	enrichmentScore	NES	pvalue	p.adjust	qvalues	rank	leading_edge	core_enrichment
	GO:0007399	nervous system development	73	0.397814	2.25653	0.000122384	0.00874938	0.00630281	116	tags=47%, list=25%, signal=41%	NFASC/UGT8/KIF5C/ADORA1/NCAM1/SH2B2/ARHGAP44/RTN4RL2/NTNG2/CRMP1/MAPT/LRFN1/CHRM3/GSN/PLS1/FEZ1/IGSF9B/MYO1D/SCN1B/INPP5J/KIAA0319/RAB3A/ADGRA2/HES7/KREMEN1/PDZD7/ADAM22/TCF4/PPARGC1A/NEURL1/SEMA6B/TANC2/SLC8A1/EPHA5
	GO:0045069	regulation of viral genome replication	11	-0.752232	-2.80292	0.000278319	0.00874938	0.00630281	123	tags=100%, list=27%, signal=75%	MX1/IFIH1/ISG15/PARP10/IFITM1/OAS2/IFIT1/CCL5/OASL/RSAD2
	GO:0045071	negative regulation of viral genome replication	11	-0.752232	-2.80292	0.000278319	0.00874938	0.00630281	123	tags=100%, list=27%, signal=75%	MX1/IFIH1/ISG15/PARP10/IFITM1/OAS2/IFIT1/CCL5/OASL/RSAD2
	GO:0045088	regulation of innate immune response	11	-0.648969	-2.41814	0.000278319	0.00874938	0.00630281	139	tags=91%, list=30%, signal=65%	DHX58/OAS3/NMI/PARP9/PARP14/ISG15/USP18/CCL5/SUSD4/LGALS9
	GO:0050777	negative regulation of immune response	11	-0.646971	-2.4107	0.000278319	0.00874938	0.00630281	139	tags=91%, list=30%, signal=65%	DHX58/OAS3/NMI/PARP14/IL27RA/ISG15/TNFSF18/USP18/SUSD4/LGALS9
	GO:0071674	mononuclear cell migration	11	-0.702422	-2.61732	0.000278319	0.00874938	0.00630281	111	tags=91%, list=24%, signal=71%	CCL2/IL27RA/TNFSF18/SLIT2/CXCR4/CCL3/CCL5/CXCL10/IL34/LGALS9
	GO:0098586	cellular response to virus	11	-0.712054	-2.65321	0.000278319	0.00874938	0.00630281	141	tags=100%, list=31%, signal=71%	DHX58/IFI6/OAS3/IFIH1/DDX60/CCL5/OASL/CXCL10/H19/LGALS9
	GO:0019079	viral genome replication	12	-0.753915	-2.92269	0.000282965	0.00874938	0.00630281	123	tags=100%, list=27%, signal=75%	MX1/CCL2/IFIH1/ISG15/PARP10/IFITM1/OAS2/IFIT1/CCL5/OASL/RSAD2
	GO:0042742	defense response to bacterium	12	-0.709172	-2.74924	0.000282965	0.00874938	0.00630281	143	tags=100%, list=31%, signal=71%	MYD88/OAS3/CASP1/IL27RA/ISG15/BCL3/H2BC12/OAS2/H2BC11/GBP4/H2BC21
	GO:0071346	cellular response to interferon-gamma	12	-0.631121	-2.44666	0.000282965	0.00874938	0.00630281	149	tags=92%, list=32%, signal=64%	GBP1/STAT1/NMI/CASP1/PARP9/CCL2/PARP14/CCL3/CCL5/GBP4/LGALS9
	GO:0032103	positive regulation of response to external stimulus	14	-0.673233	-2.78322	0.000293686	0.00874938	0.00630281	139	tags=93%, list=30%, signal=67%	DHX58/NMI/PARP9/TNFSF18/SLIT2/DDX60/CXCR4/CCL3/CCL5/OASL/CXCL10/IL34/LGALS9
	GO:0034341	response to interferon-gamma	14	-0.585832	-2.4219	0.000293686	0.00874938	0.00630281	149	tags=86%, list=32%, signal=60%	GBP1/STAT1/NMI/CASP1/PARP9/CCL2/PARP14/IFITM1/CCL3/CCL5/GBP4/LGALS9
	GO:0048525	negative regulation of viral process	15	-0.630646	-2.69685	0.00029824	0.00874938	0.00630281	135	tags=93%, list=29%, signal=68%	TRIM14/STAT1/OAS3/MX1/PTX3/IFIH1/ISG15/PARP10/IFITM1/OAS2/IFIT1/CCL5/OASL/RSAD2
	GO:0060759	regulation of response to cytokine stimulus	15	-0.587226	-2.51117	0.00029824	0.00874938	0.00630281	141	tags=87%, list=31%, signal=62%	HIF1A/OAS3/CASP1/PARP9/PARP14/IFIH1/ISG15/SLIT2/KLF4/USP18/CXCR4/CCL5/H2BC11
	GO:1903900	regulation of viral life cycle	16	-0.650205	-2.84883	0.00030248	0.00874938	0.00630281	135	tags=94%, list=29%, signal=69%	TRIM14/OAS3/MX1/PTX3/IFIH1/ISG15/PARP10/TRIM22/IFITM1/OAS2/IFIT1/CCL5/OASL/RSAD2/LGALS9
	GO:0002831	regulation of response to biotic stimulus	18	-0.619754	-2.83851	0.000319285	0.00874938	0.00630281	147	tags=89%, list=32%, signal=63%	HERC5/DHX58/STAT1/OAS3/NMI/PARP9/PARP14/DTX3L/ISG15/DDX60/USP18/IFIT1/CCL5/OASL/SUSD4/LGALS9
	GO:0050792	regulation of viral process	18	-0.660903	-3.02698	0.000319285	0.00874938	0.00630281	135	tags=94%, list=29%, signal=69%	TRIM14/STAT1/OAS3/MX1/PTX3/IFIH1/ISG15/PARP10/TRIM22/IFITM1/OAS2/CXCR4/IFIT1/CCL5/OASL/RSAD2/LGALS9
	GO:0019058	viral life cycle	20	-0.535437	-2.5647	0.000329815	0.00874938	0.00630281	135	tags=85%, list=29%, signal=63%	TRIM14/OAS3/MX1/CCL2/PTX3/IFIH1/ISG15/PARP10/TRIM22/IFITM1/OAS2/CXCR4/IFIT1/CCL5/OASL/RSAD2/LGALS9
	GO:0001819	positive regulation of cytokine production	21	-0.500777	-2.44315	0.000336022	0.00874938	0.00630281	141	tags=76%, list=31%, signal=55%	HIF1A/DHX58/MYD88/STAT1/OAS3/CASP1/IFIH1/IL27RA/ISG15/BCL3/HTR2B/OAS2/CCL3/RSAD2/H19/LGALS9
	GO:0016032	viral process	23	-0.560751	-2.85539	0.000345304	0.00874938	0.00630281	135	tags=87%, list=29%, signal=65%	TRIM14/STAT1/OAS3/MX1/PARP9/CCL2/PTX3/IFIH1/ISG15/PARP10/TRIM22/IFITM1/OAS2/CXCR4/IFIT1/CCL3/CCL5/OASL/RSAD2/LGALS9
	GO:0009617	response to bacterium	24	-0.551593	-2.86293	0.000348918	0.00874938	0.00630281	143	tags=79%, list=31%, signal=58%	ADAMTS5/DHX58/MYD88/OAS3/CASP1/CCL2/IL27RA/ISG15/BCL3/H2BC12/OAS2/CCL3/CCL5/H2BC11/CMPK2/GBP4/CXCL10/H2BC21/LGALS9
	GO:0051607	defense response to virus	28	-0.692819	-3.81649	0.000374251	0.00874938	0.00630281	149	tags=96%, list=32%, signal=69%	GBP1/ARMC5/HERC5/UNC13D/DHX58/MYD88/STAT1/IFI6/OAS3/MX1/PARP9/IFIH1/DTX3L/ISG15/TRIM22/IFITM1/OAS2/DDX60/IFIT1/IFIT2/MX2/IFIT3/IFI44L/OASL/RSAD2/CXCL10/RTP4
	GO:0140546	defense response to symbiont	28	-0.692819	-3.81649	0.000374251	0.00874938	0.00630281	149	tags=96%, list=32%, signal=69%	GBP1/ARMC5/HERC5/UNC13D/DHX58/MYD88/STAT1/IFI6/OAS3/MX1/PARP9/IFIH1/DTX3L/ISG15/TRIM22/IFITM1/OAS2/DDX60/IFIT1/IFIT2/MX2/IFIT3/IFI44L/OASL/RSAD2/CXCL10/RTP4
	GO:0006954	inflammatory response	30	-0.41241	-2.32572	0.000384172	0.00874938	0.00630281	146	tags=70%, list=32%, signal=51%	UNC13D/HIF1A/MYD88/NMI/CASP1/CCL2/PTX3/TNFSF18/IGFBP4/NT5E/KLF4/USP18/CXCR4/APOL3/CCL3/CCL5/CXCL10/IL34/H19/ELF3/LGALS9
	GO:0010628	positive regulation of gene expression	30	-0.410711	-2.31614	0.000384172	0.00874938	0.00630281	141	tags=70%, list=31%, signal=52%	HIF1A/DHX58/MYD88/STAT1/WT1/OAS3/CASP1/IFIH1/IL27RA/ISG15/BCL3/SCX/HTR2B/OAS2/KLF4/CCL3/CCL5/RSAD2/IL34/H19/LGALS9
	GO:0048699	generation of neurons	47	0.405376	2.0728	0.000384763	0.00874938	0.00630281	116	tags=49%, list=25%, signal=41%	NFASC/UGT8/KIF5C/NCAM1/ARHGAP44/RTN4RL2/NTNG2/CRMP1/MAPT/PLS1/FEZ1/SCN1B/INPP5J/KIAA0319/RAB3A/HES7/KREMEN1/PDZD7/TCF4/NEURL1/SEMA6B/TANC2/EPHA5
	GO:0030182	neuron differentiation	44	0.425065	2.13343	0.00038845	0.00874938	0.00630281	116	tags=50%, list=25%, signal=41%	NFASC/UGT8/KIF5C/NCAM1/ARHGAP44/RTN4RL2/NTNG2/CRMP1/MAPT/PLS1/FEZ1/SCN1B/INPP5J/KIAA0319/RAB3A/KREMEN1/PDZD7/TCF4/NEURL1/SEMA6B/TANC2/EPHA5
	GO:0019221	cytokine-mediated signaling pathway	31	-0.506434	-2.88011	0.00039185	0.00874938	0.00630281	141	tags=81%, list=31%, signal=60%	HIF1A/MYD88/STAT1/OAS3/NMI/MX1/CASP1/PARP9/CCL2/PARP14/IL27RA/ISG15/TNFSF18/IFITM1/SLIT2/OAS2/USP18/CXCR4/CCL3/CCL5/H2BC11/OASL/CXCL10/IL34/TNFSF13B
	GO:0050776	regulation of immune response	31	-0.515075	-2.92925	0.00039185	0.00874938	0.00630281	152	tags=84%, list=33%, signal=60%	ALPK1/GBP1/HERC5/UNC13D/DHX58/MYD88/STAT1/OAS3/NMI/PARP9/ERMAP/PARP14/IFIH1/DTX3L/IL27RA/ISG15/TNFSF18/DDX60/USP18/IFIT1/CCL5/OASL/RSAD2/SUSD4/TNFSF13B/LGALS9
	GO:1902533	positive regulation of intracellular signal transduction	31	-0.395463	-2.24902	0.00039185	0.00874938	0.00630281	185	tags=77%, list=40%, signal=50%	MAP3K13/MEIS3/HIP1/RELL2/ALPK1/ADRB2/DHX58/MYD88/TRIM14/NMI/CASP1/CCL2/TRIM22/IGFBP4/HTR2B/DDX60/APOL3/CCL3/KISS1/CCL5/OASL/IL34/H19/LGALS9
	GO:0032989	cellular component morphogenesis	36	0.45487	2.16797	0.000395101	0.00874938	0.00630281	77	tags=42%, list=17%, signal=38%	NFASC/UGT8/KIF5C/NCAM1/FHOD3/CCDC136/ARHGAP44/NTNG2/CRMP1/MAPT/TNNT1/FEZ1/SCN1B/KIAA0319/RAB3A
	GO:0070925	organelle assembly	27	0.501064	2.19848	0.0004095	0.00874938	0.00630281	100	tags=56%, list=22%, signal=46%	FHOD3/CCDC136/NTNG2/LRRC49/MAPT/TNNT1/LRFN1/GSN/PLS1/FEZ1/SRPX/PRKAA2/LCP1/NEURL1/CORO1A
	GO:0009615	response to virus	35	-0.711389	-4.2391	0.000411184	0.00874938	0.00630281	149	tags=97%, list=32%, signal=71%	GBP1/ARMC5/HERC5/UNC13D/HIF1A/DHX58/MYD88/STAT1/IFI6/OAS3/NMI/MX1/PARP9/IFIH1/DTX3L/ISG15/BCL3/TRIM22/IFITM1/OAS2/DDX60/CXCR4/IFIT1/IFIT2/MX2/IFIT3/CCL5/IFI44L/OASL/RSAD2/CXCL10/H19/RTP4/LGALS9
	GO:0051129	negative regulation of cellular component organization	26	0.507549	2.20001	0.000412598	0.00874938	0.00630281	108	tags=62%, list=24%, signal=50%	FHOD3/ARHGAP44/RTN4RL2/CRMP1/CARMIL2/MAPT/GSN/FEZ1/CRACD/INPP5J/KIAA0319/KREMEN1/PPARGC1A/CORO1A/SCAMP5/SEMA6B
	GO:0032101	regulation of response to external stimulus	40	-0.388047	-2.41852	0.000421053	0.00874938	0.00630281	139	tags=68%, list=30%, signal=52%	DHX58/MYD88/STAT1/OAS3/NMI/CASP1/PARP9/DMTN/CCL2/PARP14/DTX3L/ISG15/TNFSF18/NT5E/SLIT2/KLF4/DDX60/USP18/CXCR4/IFIT1/CCL3/CCL5/OASL/CXCL10/IL34/SUSD4/LGALS9
	GO:0071345	cellular response to cytokine stimulus	45	-0.482228	-3.11453	0.000443262	0.00874938	0.00630281	141	tags=73%, list=31%, signal=56%	HIF1A/MYD88/STAT1/OAS3/NMI/MX1/CASP1/PARP9/CCL2/PARP14/IL27RA/ISG15/TNFSF18/IFITM1/SLIT2/OAS2/KLF4/PRDM5/USP18/CXCR4/SSTR1/IFIT1/CCL3/IFIT2/IFIT3/CCL5/H2BC11/OASL/GBP4/CXCL10/IL34/TNFSF13B/LGALS9
	GO:0002682	regulation of immune system process	47	-0.39756	-2.60933	0.000453515	0.00874938	0.00630281	152	tags=72%, list=33%, signal=54%	ALPK1/GBP1/HERC5/UNC13D/HIF1A/DHX58/MYD88/STAT1/HES1/OAS3/NMI/PARP9/CCL2/ERMAP/PARP14/IFIH1/DTX3L/IL27RA/ISG15/TNFSF18/SLIT2/DDX60/USP18/IFIT1/CCL3/CCL5/OASL/RSAD2/CXCL10/IL34/SUSD4/TNFSF13B/H4C8/LGALS9
	GO:0045087	innate immune response	49	-0.629545	-4.18029	0.000462535	0.00874938	0.00630281	152	tags=88%, list=33%, signal=66%	ALPK1/GBP1/HERC5/UNC13D/DHX58/MYD88/TRIM14/STAT1/IFI6/OAS3/NMI/MX1/CASP1/PARP9/CCL2/PTX3/PARP14/IFIH1/DTX3L/ISG15/TRIM29/TRIM22/NCF2/IFITM1/H2BC12/OAS2/DDX60/USP18/IFIT1/CCL3/IFIT2/MX2/IFIT3/CCL5/H2BC11/OASL/GBP4/RSAD2/CXCL10/IL34/H2BC21/SUSD4/LGALS9
	GO:0034097	response to cytokine	50	-0.480002	-3.20244	0.000464253	0.00874938	0.00630281	141	tags=72%, list=31%, signal=56%	HIF1A/MYD88/STAT1/OAS3/NMI/MX1/CASP1/PARP9/CCL2/PARP14/IFIH1/IL27RA/ISG15/TNFSF18/IFITM1/SLIT2/OAS2/KLF4/PRDM5/USP18/CXCR4/SSTR1/IFIT1/TIMP3/CCL3/IFIT2/MX2/IFIT3/CCL5/H2BC11/OASL/GBP4/CXCL10/IL34/TNFSF13B/LGALS9
	GO:0098542	defense response to other organism	56	-0.655758	-4.52548	0.000488759	0.0088083	0.00634526	152	tags=89%, list=33%, signal=68%	ALPK1/GBP1/ARMC5/HERC5/UNC13D/ADAMTS5/DHX58/MYD88/TRIM14/STAT1/IFI6/OAS3/NMI/MX1/CASP1/PARP9/CCL2/PTX3/PARP14/IFIH1/DTX3L/IL27RA/ISG15/BCL3/TRIM29/BATF2/TRIM22/NCF2/IFITM1/H2BC12/OAS2/DDX60/USP18/IFIT1/CCL3/IFIT2/MX2/IFIT3/CCL5/IFI44L/H2BC11/OASL/GBP4/RSAD2/CXCL10/IL34/H2BC21/SUSD4/RTP4/LGALS9
	GO:0043207	response to external biotic stimulus	62	-0.64103	-4.56983	0.00051573	0.0088083	0.00634526	152	tags=87%, list=33%, signal=67%	ALPK1/GBP1/ARMC5/HERC5/UNC13D/ADAMTS5/HIF1A/DHX58/MYD88/TRIM14/STAT1/IFI6/OAS3/NMI/MX1/CASP1/PARP9/CCL2/PTX3/PARP14/IFIH1/DTX3L/IL27RA/ISG15/BCL3/TRIM29/BATF2/TRIM22/NCF2/IFITM1/H2BC12/OAS2/DDX60/USP18/CXCR4/IFIT1/CCL3/IFIT2/MX2/IFIT3/CCL5/IFI44L/H2BC11/OASL/CMPK2/GBP4/RSAD2/CXCL10/IL34/H19/H2BC21/SUSD4/RTP4/LGALS9
	GO:0051707	response to other organism	62	-0.64103	-4.56983	0.00051573	0.0088083	0.00634526	152	tags=87%, list=33%, signal=67%	ALPK1/GBP1/ARMC5/HERC5/UNC13D/ADAMTS5/HIF1A/DHX58/MYD88/TRIM14/STAT1/IFI6/OAS3/NMI/MX1/CASP1/PARP9/CCL2/PTX3/PARP14/IFIH1/DTX3L/IL27RA/ISG15/BCL3/TRIM29/BATF2/TRIM22/NCF2/IFITM1/H2BC12/OAS2/DDX60/USP18/CXCR4/IFIT1/CCL3/IFIT2/MX2/IFIT3/CCL5/IFI44L/H2BC11/OASL/CMPK2/GBP4/RSAD2/CXCL10/IL34/H19/H2BC21/SUSD4/RTP4/LGALS9
	GO:0009607	response to biotic stimulus	64	-0.62574	-4.49828	0.000526316	0.0088083	0.00634526	152	tags=86%, list=33%, signal=67%	ALPK1/GBP1/ARMC5/HERC5/UNC13D/ADAMTS5/HIF1A/DHX58/MYD88/TRIM14/STAT1/IFI6/OAS3/NMI/MX1/CASP1/PARP9/CCL2/PTX3/PARP14/IFIH1/DTX3L/IL27RA/ISG15/BCL3/TRIM29/BATF2/TRIM22/NCF2/IFITM1/H2BC12/OAS2/KLF4/DDX60/USP18/CXCR4/IFIT1/CCL3/IFIT2/MX2/IFIT3/CCL5/IFI44L/H2BC11/OASL/CMPK2/GBP4/RSAD2/CXCL10/IL34/H19/H2BC21/SUSD4/RTP4/LGALS9
	GO:0044419	biological process involved in interspecies interaction between organisms	65	-0.580399	-4.17999	0.000534759	0.0088083	0.00634526	152	tags=83%, list=33%, signal=65%	ALPK1/GBP1/ARMC5/HERC5/UNC13D/ADAMTS5/HIF1A/DHX58/MYD88/TRIM14/STAT1/IFI6/OAS3/NMI/MX1/CASP1/PARP9/CCL2/PTX3/PARP14/IFIH1/DTX3L/IL27RA/ISG15/BCL3/TRIM29/BATF2/TRIM22/NCF2/IFITM1/H2BC12/OAS2/DDX60/USP18/CXCR4/IFIT1/CCL3/IFIT2/MX2/IFIT3/CCL5/IFI44L/H2BC11/OASL/CMPK2/GBP4/RSAD2/CXCL10/IL34/H19/H2BC21/SUSD4/RTP4/LGALS9
	GO:0006952	defense response	71	-0.585859	-4.34952	0.000543774	0.0088083	0.00634526	152	tags=83%, list=33%, signal=66%	ALPK1/GBP1/ARMC5/HERC5/UNC13D/ADAMTS5/HIF1A/DHX58/MYD88/TRIM14/STAT1/IFI6/OAS3/NMI/MX1/CASP1/PARP9/CCL2/PTX3/PARP14/IFIH1/DTX3L/IL27RA/ISG15/BCL3/TRIM29/TNFSF18/BATF2/TRIM22/NCF2/IGFBP4/IFITM1/NT5E/H2BC12/OAS2/KLF4/DDX60/USP18/CXCR4/IFIT1/APOL3/CCL3/IFIT2/MX2/IFIT3/CCL5/IFI44L/H2BC11/OASL/GBP4/RSAD2/CXCL10/IL34/H19/ELF3/H2BC21/SUSD4/RTP4/LGALS9
	GO:0006955	immune response	74	-0.500623	-3.77145	0.000551268	0.0088083	0.00634526	152	tags=76%, list=33%, signal=60%	ALPK1/GBP1/ARMC5/HERC5/UNC13D/ADAMTS5/DHX58/MYD88/TRIM14/STAT1/TGFBR3/IFI6/OAS3/NMI/MX1/CASP1/PARP9/CCL2/PTX3/ERMAP/PARP14/IFIH1/DTX3L/IL27RA/ISG15/BCL3/TRIM29/TNFSF18/BATF2/TRIM22/NCF2/IFITM1/H2BC12/OAS2/DDX60/USP18/CXCR4/RAPGEF3/IFIT1/CCL3/IFIT2/MX2/IFIT3/CCL5/IFI44L/H2BC11/OASL/GBP4/RSAD2/CXCL10/IL34/H2BC21/SUSD4/TNFSF13B/RTP4/LGALS9
	GO:0001959	regulation of cytokine-mediated signaling pathway	13	-0.565137	-2.26127	0.00058326	0.00890197	0.00641273	141	tags=85%, list=31%, signal=60%	HIF1A/OAS3/CASP1/PARP9/PARP14/ISG15/SLIT2/USP18/CXCR4/CCL5/H2BC11
	GO:0002252	immune effector process	16	-0.509985	-2.23446	0.000604961	0.00890197	0.00641273	146	tags=81%, list=32%, signal=57%	UNC13D/DHX58/MYD88/NMI/PTX3/IL27RA/BCL3/TNFSF18/DDX60/CCL3/RSAD2/SUSD4/LGALS9
	GO:0071310	cellular response to organic substance	83	-0.310226	-2.3844	0.000613497	0.00890197	0.00641273	141	tags=57%, list=31%, signal=48%	HIF1A/ADRB2/MYD88/STAT1/TGFBR3/WT1/HES1/OAS3/NMI/MX1/CASP1/PARP9/FOSB/DMTN/CCL2/PARP14/IFIH1/IL27RA/ISG15/TNFSF18/SCX/IFITM1/LTBP2/HTR2B/PBLD/SLIT2/OAS2/KLF4/PRDM5/USP18/CXCR4/SSTR1/RAPGEF3/IFIT1/DERL3/CCL3/IFIT2/IFIT3/CCL5/H2BC11/OASL/CMPK2/GBP4/CXCL10/IL34/TNFSF13B/LGALS9
	GO:0002376	immune system process	92	-0.415059	-3.27779	0.000645161	0.00890197	0.00641273	152	tags=68%, list=33%, signal=57%	ALPK1/GBP1/ARMC5/HERC5/UNC13D/ADAMTS5/HIF1A/DHX58/MYD88/TRIM14/STAT1/TGFBR3/HES1/IFI6/OAS3/NMI/MX1/CASP1/PARP9/DMTN/CCL2/PTX3/ERMAP/NHEJ1/PARP14/IFIH1/DTX3L/IL27RA/ISG15/BCL3/TRIM29/TNFSF18/BATF2/TRIM22/NCF2/IFITM1/H2BC12/SLIT2/OAS2/KLF4/DDX60/USP18/CXCR4/RAPGEF3/IFIT1/CCL3/IFIT2/MX2/IFIT3/CCL5/IFI44L/H2BC11/OASL/GBP4/RSAD2/CXCL10/IL34/H2BC21/SUSD4/TNFSF13B/H4C8/RTP4/LGALS9
	GO:0010033	response to organic substance	92	-0.269129	-2.12536	0.000645161	0.00890197	0.00641273	141	tags=53%, list=31%, signal=46%	HIF1A/ADRB2/MYD88/STAT1/TGFBR3/WT1/HES1/OAS3/NMI/MX1/CASP1/PARP9/FOSB/DMTN/CCL2/PARP14/IFIH1/IL27RA/ISG15/TNFSF18/SCX/IFITM1/LTBP2/HTR2B/PBLD/SLIT2/OAS2/KLF4/PRDM5/USP18/CXCR4/SSTR1/RAPGEF3/IFIT1/DERL3/TIMP3/CCL3/IFIT2/MX2/IFIT3/CCL5/H2BC11/OASL/CMPK2/GBP4/CXCL10/IL34/TNFSF13B/LGALS9
	GO:0031175	neuron projection development	42	0.424021	2.09917	0.000651806	0.00890197	0.00641273	116	tags=50%, list=25%, signal=41%	NFASC/UGT8/KIF5C/NCAM1/ARHGAP44/RTN4RL2/NTNG2/CRMP1/MAPT/PLS1/FEZ1/SCN1B/INPP5J/KIAA0319/RAB3A/KREMEN1/PDZD7/NEURL1/SEMA6B/TANC2/EPHA5
	GO:0048666	neuron development	42	0.424021	2.09917	0.000651806	0.00890197	0.00641273	116	tags=50%, list=25%, signal=41%	NFASC/UGT8/KIF5C/NCAM1/ARHGAP44/RTN4RL2/NTNG2/CRMP1/MAPT/PLS1/FEZ1/SCN1B/INPP5J/KIAA0319/RAB3A/KREMEN1/PDZD7/NEURL1/SEMA6B/TANC2/EPHA5
	GO:0070887	cellular response to chemical stimulus	95	-0.264833	-2.11414	0.000654022	0.00890197	0.00641273	141	tags=52%, list=31%, signal=45%	HIF1A/ADRB2/MYD88/STAT1/TGFBR3/WT1/HES1/OAS3/NMI/MX1/CASP1/PARP9/FOSB/DMTN/CCL2/PARP14/IFIH1/IL27RA/ISG15/TNFSF18/SCX/IFITM1/MSRA/LTBP2/HTR2B/PBLD/SLIT2/OAS2/KLF4/PRDM5/USP18/CXCR4/SSTR1/RAPGEF3/IFIT1/DERL3/CCL3/IFIT2/IFIT3/CCL5/H2BC11/OASL/CMPK2/GBP4/CXCL10/IL34/H19/TNFSF13B/LGALS9
	GO:0030029	actin filament-based process	30	0.464371	2.09907	0.000675767	0.00892337	0.00642815	100	tags=53%, list=22%, signal=45%	ADORA1/FHOD3/SH2B2/ARHGAP44/EPB41L1/CARMIL2/TNNT1/GSN/PLS1/CRACD/MYO1D/SCN1B/ASAP3/LCP1/FGD4/CORO1A
	GO:0008284	positive regulation of cell population proliferation	22	-0.471509	-2.34988	0.000683293	0.00892337	0.00642815	141	tags=73%, list=31%, signal=53%	HIF1A/MYD88/STAT1/TGFBR3/HES1/CEP43/ESM1/IL27RA/ADAMTS1/SCX/HTR2B/CCL5/CXCL10/IL34/TNFSF13B/LGALS9
	GO:0002684	positive regulation of immune system process	25	-0.465647	-2.45254	0.000713521	0.00892337	0.00642815	149	tags=80%, list=32%, signal=57%	GBP1/UNC13D/DHX58/MYD88/HES1/NMI/PARP9/CCL2/ERMAP/IL27RA/TNFSF18/DDX60/CCL3/CCL5/RSAD2/CXCL10/IL34/SUSD4/TNFSF13B/LGALS9
	GO:0009605	response to external stimulus	108	-0.331343	-2.71183	0.000727273	0.00892337	0.00642815	149	tags=61%, list=32%, signal=54%	GBP1/ARMC5/HERC5/UNC13D/ADAMTS5/HIF1A/ADRB2/DHX58/MYD88/TRIM14/STAT1/GBX2/IFI6/OAS3/NMI/MX1/CASP1/PARP9/FOSB/DMTN/CCL2/PTX3/PARP14/IFIH1/DTX3L/IL27RA/ISG15/BCL3/TRIM29/TNFSF18/BATF2/TRIM22/NCF2/SCX/RNF152/IFITM1/NT5E/H2BC12/SLIT2/OAS2/KLF4/DDX60/USP18/CXCR4/SSTR1/IFIT1/CCL3/IFIT2/MX2/IFIT3/CCL5/IFI44L/H2BC11/OASL/CMPK2/GBP4/RSAD2/CXCL10/IL34/H19/H2BC21/SUSD4/PLXNA2/PLXNC1/RTP4/LGALS9
	GO:0002520	immune system development	26	-0.421967	-2.25826	0.000732332	0.00892337	0.00642815	148	tags=73%, list=32%, signal=52%	ARMC5/HIF1A/STAT1/TGFBR3/HES1/DMTN/NHEJ1/IL27RA/ISG15/BCL3/TNFSF18/BATF2/KLF4/CCL3/RSAD2/IL34/TNFSF13B/H4C8/LGALS9
	GO:0120036	plasma membrane bounded cell projection organization	58	0.377197	2.03753	0.000748503	0.00892337	0.00642815	116	tags=45%, list=25%, signal=38%	NFASC/UGT8/KIF5C/NCAM1/ARHGAP44/RTN4RL2/NTNG2/CRMP1/LRRC49/CARMIL2/MAPT/GSN/PLS1/FEZ1/SCN1B/INPP5J/KIAA0319/RAB3A/KREMEN1/PDZD7/FGD4/NEURL1/CORO1A/SEMA6B/TANC2/EPHA5
	GO:0006950	response to stress	116	-0.349039	-2.92971	0.000750188	0.00892337	0.00642815	149	tags=59%, list=32%, signal=54%	GBP1/ARMC5/HERC5/UNC13D/ADAMTS5/HIF1A/ADRB2/DHX58/MYD88/TRIM14/STAT1/TGFBR3/IFI6/OAS3/NMI/MX1/CASP1/PARP9/DMTN/CCL2/PTX3/NHEJ1/PARP14/IFIH1/DTX3L/IL27RA/ISG15/BCL3/TRIM29/PARP10/TNFSF18/NEK11/BATF2/TRIM22/NCF2/IGFBP4/RNF152/IFITM1/MSRA/NT5E/H2BC12/OAS2/KLF4/DDX60/USP18/CXCR4/SSTR1/IFIT1/DERL3/APOL3/CCL3/IFIT2/MX2/IFIT3/CCL5/IFI44L/H2BC11/OASL/GBP4/CDH8/RSAD2/CXCL10/IL34/H19/ELF3/H2BC21/SUSD4/RTP4…
	GO:0001816	cytokine production	29	-0.389231	-2.16213	0.000766871	0.00892337	0.00642815	149	tags=69%, list=32%, signal=50%	GBP1/HIF1A/DHX58/MYD88/STAT1/OAS3/NMI/CASP1/ERMAP/IFIH1/IL27RA/ISG15/BCL3/HTR2B/OAS2/KLF4/CCL3/RSAD2/H19/LGALS9
	GO:0001817	regulation of cytokine production	29	-0.389231	-2.16213	0.000766871	0.00892337	0.00642815	149	tags=69%, list=32%, signal=50%	GBP1/HIF1A/DHX58/MYD88/STAT1/OAS3/NMI/CASP1/ERMAP/IFIH1/IL27RA/ISG15/BCL3/HTR2B/OAS2/KLF4/CCL3/RSAD2/H19/LGALS9
	GO:0042221	response to chemical	121	-0.237968	-1.99929	0.000777001	0.00892337	0.00642815	69	tags=28%, list=15%, signal=32%	IFITM1/MSRA/LTBP2/HTR2B/PBLD/SLIT2/OAS2/KLF4/PRDM5/USP18/CXCR4/SSTR1/RAPGEF3/IFIT1/DERL3/TIMP3/CCL3/IFIT2/MX2/IFIT3/CCL5/H2BC11/OASL/CMPK2/GBP4/CXCL10/IL34/H19/PLXNA2/TNFSF13B/PLXNC1/RTP4/LGALS9/KRT14
	GO:0022008	neurogenesis	51	0.386513	2.02122	0.000887874	0.0100398	0.0072324	116	tags=47%, list=25%, signal=40%	NFASC/UGT8/KIF5C/NCAM1/ARHGAP44/RTN4RL2/NTNG2/CRMP1/MAPT/PLS1/FEZ1/SCN1B/INPP5J/KIAA0319/RAB3A/HES7/KREMEN1/PDZD7/ADAM22/TCF4/NEURL1/SEMA6B/TANC2/EPHA5
	GO:0048519	negative regulation of biological process	152	-0.232771	-2.04188	0.000902527	0.0100509	0.00724037	143	tags=49%, list=31%, signal=50%	ADAMTS5/HIF1A/ADRB2/DHX58/MYD88/TRIM14/STAT1/TGFBR3/WT1/HES1/IFI6/OAS3/NMI/MX1/PARP9/FOSB/H1-2/CEP43/DMTN/CCL2/PTX3/PARP14/IFIH1/DTX3L/IL27RA/ISG15/BCL3/TRIM29/PARP10/TNFSF18/IGFBP3/ADAMTS1/NEK11/TRIM22/TACR2/SCX/IGFBP4/RNF152/IFITM1/NT5E/HTR2B/PBLD/SLIT2/OAS2/KLF4/PRDM5/PLAAT4/DEPTOR/USP18/HELZ2/RILP/SSTR1/RAPGEF3/IFIT1/DERL3/TIMP3/CCL3/KISS1/IFIT3/CCL5/H2BC11/TBX15/OASL/H3C10/RSAD2/CXCL10/H19/E…
	GO:0048584	positive regulation of response to stimulus	63	-0.339633	-2.43681	0.00103573	0.0113621	0.00818497	141	tags=60%, list=31%, signal=48%	HIF1A/ADRB2/DHX58/MYD88/TRIM14/TGFBR3/HES1/NMI/CASP1/PARP9/DMTN/CCL2/ESM1/ERMAP/PARP14/IFIH1/DTX3L/IL27RA/TNFSF18/TRIM22/IGFBP4/HTR2B/SLIT2/DDX60/CXCR4/TIMP3/APOL3/CCL3/KISS1/CCL5/OASL/RSAD2/CXCL10/IL34/H19/SUSD4/TNFSF13B/LGALS9
	GO:0010605	negative regulation of macromolecule metabolic process	65	-0.296327	-2.13413	0.00106952	0.0114008	0.00821284	141	tags=58%, list=31%, signal=47%	HIF1A/DHX58/MYD88/STAT1/WT1/HES1/IFI6/OAS3/NMI/PARP9/FOSB/H1-2/CEP43/DMTN/PTX3/PARP14/DTX3L/IL27RA/ISG15/BCL3/TRIM29/PARP10/IGFBP3/TRIM22/SCX/SLIT2/KLF4/PRDM5/DEPTOR/HELZ2/RILP/TIMP3/CCL3/TBX15/H3C10/H19/ELF3/LGALS9
	GO:0031347	regulation of defense response	25	-0.45738	-2.409	0.00107028	0.0114008	0.00821284	147	tags=80%, list=32%, signal=58%	HERC5/DHX58/MYD88/STAT1/OAS3/NMI/CASP1/PARP9/PARP14/DTX3L/ISG15/TNFSF18/NT5E/KLF4/USP18/IFIT1/CCL3/CCL5/SUSD4/LGALS9
	GO:0090066	regulation of anatomical structure size	27	0.465121	2.04078	0.001092	0.011466	0.0082598	111	tags=56%, list=24%, signal=45%	ADORA1/FHOD3/TBXAS1/SCPEP1/CARMIL2/MAPT/CHRM3/GSN/PLS1/CRACD/PEX11A/KIAA0319/CORO1A/SEMA6B/SLC8A1
	GO:0060326	cell chemotaxis	13	-0.544511	-2.17874	0.00116652	0.012076	0.00869918	85	tags=62%, list=19%, signal=52%	TNFSF18/SLIT2/CXCR4/CCL3/CCL5/CXCL10/IL34/LGALS9
	GO:0033043	regulation of organelle organization	31	0.459485	2.09834	0.00120805	0.0123322	0.00888379	140	tags=65%, list=31%, signal=48%	FHOD3/ARHGAP44/CARMIL2/MAPT/LRFN1/GSN/FEZ1/CRACD/INPP5J/RAB3A/PATJ/ASAP3/PRKAA2/LCP1/PPARGC1A/CORO1A/EPHA5/MAPRE3/FSD1/SLAIN1
	GO:0010629	negative regulation of gene expression	23	-0.435951	-2.2199	0.00138122	0.0134976	0.00972332	149	tags=74%, list=32%, signal=53%	GBP1/HIF1A/DHX58/MYD88/OAS3/NMI/PARP9/PARP14/IL27RA/BCL3/PARP10/KLF4/HELZ2/CCL3/H3C10/H19/LGALS9
	GO:0043122	regulation of I-kappaB kinase/NF-kappaB signaling	11	-0.579457	-2.15913	0.00139159	0.0134976	0.00972332	165	tags=91%, list=36%, signal=60%	CARD19/ALPK1/MYD88/TRIM14/STAT1/CASP1/TRIM22/HTR2B/APOL3/LGALS9
	GO:0030097	hemopoiesis	24	-0.433875	-2.25194	0.00139567	0.0134976	0.00972332	148	tags=75%, list=32%, signal=54%	ARMC5/HIF1A/STAT1/TGFBR3/HES1/DMTN/NHEJ1/ISG15/BCL3/TNFSF18/BATF2/KLF4/CCL3/RSAD2/IL34/TNFSF13B/H4C8/LGALS9
	GO:0048534	hematopoietic or lymphoid organ development	24	-0.433875	-2.25194	0.00139567	0.0134976	0.00972332	148	tags=75%, list=32%, signal=54%	ARMC5/HIF1A/STAT1/TGFBR3/HES1/DMTN/NHEJ1/ISG15/BCL3/TNFSF18/BATF2/KLF4/CCL3/RSAD2/IL34/TNFSF13B/H4C8/LGALS9
	GO:0030595	leukocyte chemotaxis	12	-0.580387	-2.24998	0.00141483	0.0135052	0.00972875	85	tags=67%, list=19%, signal=56%	TNFSF18/SLIT2/CXCR4/CCL3/CCL5/CXCL10/IL34/LGALS9
	GO:0000165	MAPK cascade	19	-0.469636	-2.19775	0.0016239	0.0151085	0.0108837	74	tags=47%, list=16%, signal=41%	IGFBP4/HTR2B/KLF4/TIMP3/CCL3/KISS1/CCL5/IL34/LGALS9
	GO:0043408	regulation of MAPK cascade	19	-0.469636	-2.19775	0.0016239	0.0151085	0.0108837	74	tags=47%, list=16%, signal=41%	IGFBP4/HTR2B/KLF4/TIMP3/CCL3/KISS1/CCL5/IL34/LGALS9
	GO:0050920	regulation of chemotaxis	12	-0.571491	-2.21549	0.00169779	0.0155985	0.0112367	85	tags=67%, list=19%, signal=56%	TNFSF18/SLIT2/CXCR4/CCL3/CCL5/CXCL10/IL34/LGALS9
	GO:0042127	regulation of cell population proliferation	47	-0.315862	-2.07312	0.00181406	0.0163715	0.0117936	141	tags=62%, list=31%, signal=48%	HIF1A/MYD88/STAT1/TGFBR3/WT1/HES1/NMI/CEP43/CCL2/ESM1/IL27RA/PARP10/TNFSF18/IGFBP3/ADAMTS1/SCX/IFITM1/HTR2B/KLF4/PLAAT4/SSTR1/KISS1/IFIT3/CCL5/CXCL10/IL34/TNFSF13B/H2AC6/LGALS9
	GO:0009967	positive regulation of signal transduction	48	-0.327493	-2.15824	0.00182648	0.0163715	0.0117936	141	tags=60%, list=31%, signal=47%	HIF1A/ADRB2/DHX58/MYD88/TRIM14/TGFBR3/HES1/NMI/CASP1/PARP9/DMTN/CCL2/ESM1/PARP14/TRIM22/IGFBP4/HTR2B/DDX60/CXCR4/TIMP3/APOL3/CCL3/KISS1/CCL5/OASL/RSAD2/IL34/H19/LGALS9
	GO:0030030	cell projection organization	61	0.356208	1.94401	0.00186544	0.0165193	0.0119	116	tags=43%, list=25%, signal=37%	NFASC/UGT8/KIF5C/NCAM1/ARHGAP44/RTN4RL2/NTNG2/CRMP1/LRRC49/CARMIL2/MAPT/GSN/PLS1/FEZ1/SCN1B/INPP5J/KIAA0319/RAB3A/KREMEN1/PDZD7/FGD4/NEURL1/CORO1A/SEMA6B/TANC2/EPHA5
	GO:0007166	cell surface receptor signaling pathway	92	-0.23818	-1.88095	0.00193548	0.0169355	0.0121999	141	tags=52%, list=31%, signal=45%	HIF1A/ADRB2/MYD88/STAT1/TGFBR3/HES1/IFI6/OAS3/NMI/MX1/CASP1/PARP9/DMTN/CCL2/ESM1/ERMAP/PARP14/DTX3L/IL27RA/ISG15/BCL3/TNFSF18/IGFBP3/ADAMTS1/SCX/IGFBP4/IFITM1/LTBP2/PBLD/SLIT2/OAS2/KLF4/DEPTOR/USP18/CXCR4/SSTR1/TIMP3/GRIP2/CCL3/CCL5/H2BC11/OASL/SORBS2/CXCL10/IL34/PLXNA2/TNFSF13B/PLXNC1
	GO:0051493	regulation of cytoskeleton organization	22	0.487857	2.00314	0.00212014	0.018333	0.0132066	140	tags=68%, list=31%, signal=50%	FHOD3/ARHGAP44/CARMIL2/MAPT/GSN/CRACD/INPP5J/PATJ/ASAP3/PRKAA2/CORO1A/EPHA5/MAPRE3/FSD1/SLAIN1
	GO:0008283	cell population proliferation	52	-0.305295	-2.05229	0.00240616	0.0204163	0.0147074	141	tags=60%, list=31%, signal=47%	HIF1A/MYD88/STAT1/GBX2/TGFBR3/WT1/HES1/NMI/CEP43/CCL2/ESM1/IL27RA/PARP10/TNFSF18/IGFBP3/ADAMTS1/SCX/IGFBP4/IFITM1/HTR2B/KLF4/PLAAT4/SSTR1/KISS1/IFIT3/CCL5/CXCL10/IL34/TNFSF13B/H2AC6/LGALS9
	GO:0051240	positive regulation of multicellular organismal process	55	-0.295501	-2.03242	0.00241663	0.0204163	0.0147074	141	tags=58%, list=31%, signal=46%	HIF1A/ADRB2/DHX58/MYD88/STAT1/TGFBR3/WT1/HES1/OAS3/CASP1/DMTN/IFIH1/IL27RA/ISG15/BCL3/TACR2/SCX/HTR2B/SLIT2/OAS2/KLF4/PLAAT4/CXCR4/RAPGEF3/CCL3/KISS1/RSAD2/IL34/H19/PLXNA2/PLXNC1/LGALS9
	GO:0050896	response to stimulus	241	-0.19118	-1.75427	0.00247219	0.0206484	0.0148745	91	tags=27%, list=20%, signal=46%	ISG15/BCL3/TRIM29/PARP10/TNFSF18/IGFBP3/NPTX1/ADAMTS1/NEK11/BATF2/TRIM22/NCF2/TACR2/SCX/IGFBP4/RNF152/IFITM1/MSRA/NT5E/LTBP2/HTR2B/PBLD/H2BC12/SLIT2/OAS2/KLF4/PRDM5/DDX60/DEPTOR/USP18/CXCR4/SSTR1/RAPGEF3/IFIT1/DERL3/TIMP3/APOL3/GRIP2/CCL3/IFIT2/MX2/KISS1/IFIT3/CCL5/IFI44L/H2BC11/OASL/CMPK2/GBP4/CDH8/RSAD2/SORBS2/CXCL10/ANK1/IL34/H19/ELF3/H2BC21/SUSD4/PLXNA2/TNFSF13B/PLXNC1/RTP4/LGALS9/KRT14
	GO:0007249	I-kappaB kinase/NF-kappaB signaling	13	-0.520956	-2.08449	0.00262467	0.0215758	0.0155426	165	tags=85%, list=36%, signal=56%	CARD19/ALPK1/MYD88/TRIM14/STAT1/CASP1/BCL3/TRIM22/HTR2B/APOL3/LGALS9
	GO:0048468	cell development	73	0.324394	1.84007	0.00269245	0.0215758	0.0155426	116	tags=40%, list=25%, signal=35%	NFASC/UGT8/KIF5C/NCAM1/FHOD3/CCDC136/ARHGAP44/RTN4RL2/NTNG2/CRMP1/MAPT/TNNT1/PLS1/FEZ1/SCN1B/INPP5J/KIAA0319/RAB3A/ADGRA2/HES7/KREMEN1/PDZD7/ADAM22/SMYD3/NEURL1/SEMA6B/TANC2/SLC8A1/EPHA5
	GO:0070371	ERK1 and ERK2 cascade	10	-0.597777	-2.13154	0.00271739	0.0215758	0.0155426	65	tags=60%, list=14%, signal=53%	HTR2B/KLF4/TIMP3/CCL3/CCL5/LGALS9
	GO:0070372	regulation of ERK1 and ERK2 cascade	10	-0.597777	-2.13154	0.00271739	0.0215758	0.0155426	65	tags=60%, list=14%, signal=53%	HTR2B/KLF4/TIMP3/CCL3/CCL5/LGALS9
	GO:0030036	actin cytoskeleton organization	27	0.445869	1.9563	0.00273	0.0215758	0.0155426	126	tags=59%, list=27%, signal=46%	FHOD3/SH2B2/ARHGAP44/EPB41L1/CARMIL2/TNNT1/GSN/PLS1/CRACD/MYO1D/ASAP3/LCP1/FGD4/CORO1A/EPHA5/MYO5B
	GO:0044087	regulation of cellular component biogenesis	33	0.423473	1.96604	0.00333778	0.0260986	0.0188007	100	tags=48%, list=22%, signal=41%	FHOD3/ARHGAP44/NTNG2/CARMIL2/MAPT/LRFN1/GSN/FEZ1/CRACD/INPP5J/RAB3A/ASAP3/PRKAA2/LCP1/NEURL1/CORO1A
	GO:2000145	regulation of cell motility	36	-0.320815	-1.92329	0.00373599	0.0289048	0.0208222	115	tags=53%, list=25%, signal=43%	CEP43/DMTN/CCL2/IL27RA/TNFSF18/IGFBP3/ADAMTS1/TACR2/IFITM1/SLIT2/KLF4/CXCR4/CCL3/CCL5/CXCL10/IL34/PLXNA2/PLXNC1/LGALS9
	GO:0009892	negative regulation of metabolic process	71	-0.261658	-1.94259	0.00380642	0.0291429	0.0209937	143	tags=56%, list=31%, signal=46%	ADAMTS5/HIF1A/DHX58/MYD88/STAT1/WT1/HES1/IFI6/OAS3/NMI/PARP9/FOSB/H1-2/CEP43/DMTN/PTX3/PARP14/DTX3L/IL27RA/ISG15/BCL3/TRIM29/PARP10/IGFBP3/TRIM22/SCX/HTR2B/SLIT2/KLF4/PRDM5/DEPTOR/HELZ2/RILP/TIMP3/CCL3/TBX15/H3C10/H19/ELF3/LGALS9
	GO:0032496	response to lipopolysaccharide	12	-0.527056	-2.04323	0.00396152	0.0297114	0.0214033	39	tags=42%, list=8%, signal=39%	CCL3/CCL5/CMPK2/CXCL10/LGALS9
	GO:0050778	positive regulation of immune response	12	-0.525591	-2.03755	0.00396152	0.0297114	0.0214033	32	tags=75%, list=7%, signal=72%	NMI/PARP9/ERMAP/IL27RA/CCL5/RSAD2/SUSD4/TNFSF13B/LGALS9
	GO:0043410	positive regulation of MAPK cascade	15	-0.470943	-2.01391	0.00447361	0.0332131	0.0239258	74	tags=47%, list=16%, signal=40%	IGFBP4/HTR2B/CCL3/KISS1/CCL5/IL34/LGALS9
	GO:0040012	regulation of locomotion	37	-0.310315	-1.86954	0.00463158	0.0339562	0.0244611	115	tags=51%, list=25%, signal=42%	CEP43/DMTN/CCL2/IL27RA/TNFSF18/IGFBP3/ADAMTS1/TACR2/IFITM1/SLIT2/KLF4/CXCR4/CCL3/CCL5/CXCL10/IL34/PLXNA2/PLXNC1/LGALS9
	GO:0002237	response to molecule of bacterial origin	13	-0.497972	-1.99252	0.00466608	0.0339562	0.0244611	39	tags=38%, list=8%, signal=36%	CCL3/CCL5/CMPK2/CXCL10/LGALS9
	GO:0048856	anatomical structure development	158	0.263516	1.69844	0.00472175	0.0340244	0.0245102	119	tags=35%, list=26%, signal=40%	NFASC/UGT8/TEX19/KIF5C/ADORA1/NCAM1/FHOD3/CCDC136/SH2B2/ARHGAP44/TESC/C6orf141/USP2/RTN4RL2/NTNG2/CRMP1/CARMIL2/MAPT/TNNT1/PLA2G2D/LRFN1/CHRM3/GSN/PLS1/FEZ1/IGSF9B/MYO1D/SCN1B/INPP5J/KIAA0319/RAB3A/ADGRA2/LCP1/HES7/DHRS2/KREMEN1/PDZD7/ADAM22/TCF4/SMYD3/PPARGC1A/FGD4/TFEB/NEURL1/CORO1A/KCNH1/DLG3/BDH2/SEMA6B/TANC2/SLC8A1/LCE1E/CAMK4/EPHA5/SGCE/DOP1B
	GO:0060761	negative regulation of response to cytokine stimulus	10	-0.56703	-2.0219	0.0048913	0.034904	0.0251439	123	tags=80%, list=27%, signal=60%	OAS3/PARP14/ISG15/SLIT2/KLF4/USP18/CCL5/H2BC11
	GO:0002685	regulation of leukocyte migration	12	-0.519768	-2.01498	0.00509338	0.0359965	0.0259309	111	tags=75%, list=24%, signal=58%	CCL2/IL27RA/TNFSF18/SLIT2/CCL3/CCL5/CXCL10/IL34/LGALS9
	GO:0010639	negative regulation of organelle organization	15	0.524467	1.88163	0.00541353	0.0373324	0.0268932	100	tags=60%, list=22%, signal=49%	FHOD3/CARMIL2/MAPT/GSN/FEZ1/CRACD/INPP5J/PPARGC1A/CORO1A
	GO:0065004	protein-DNA complex assembly	10	-0.564635	-2.01336	0.00543478	0.0373324	0.0268932	63	tags=60%, list=14%, signal=53%	H2BC12/H2BC11/H2BC5/H3C10/H2BC21/H4C8
	GO:0071824	protein-DNA complex subunit organization	10	-0.564635	-2.01336	0.00543478	0.0373324	0.0268932	63	tags=60%, list=14%, signal=53%	H2BC12/H2BC11/H2BC5/H3C10/H2BC21/H4C8
	GO:0032990	cell part morphogenesis	32	0.406667	1.87328	0.00589496	0.0388851	0.0280118	77	tags=38%, list=17%, signal=34%	NFASC/UGT8/KIF5C/NCAM1/ARHGAP44/NTNG2/CRMP1/MAPT/FEZ1/SCN1B/KIAA0319/RAB3A
	GO:0048812	neuron projection morphogenesis	32	0.406667	1.87328	0.00589496	0.0388851	0.0280118	77	tags=38%, list=17%, signal=34%	NFASC/UGT8/KIF5C/NCAM1/ARHGAP44/NTNG2/CRMP1/MAPT/FEZ1/SCN1B/KIAA0319/RAB3A
	GO:0048858	cell projection morphogenesis	32	0.406667	1.87328	0.00589496	0.0388851	0.0280118	77	tags=38%, list=17%, signal=34%	NFASC/UGT8/KIF5C/NCAM1/ARHGAP44/NTNG2/CRMP1/MAPT/FEZ1/SCN1B/KIAA0319/RAB3A
	GO:0120039	plasma membrane bounded cell projection morphogenesis	32	0.406667	1.87328	0.00589496	0.0388851	0.0280118	77	tags=38%, list=17%, signal=34%	NFASC/UGT8/KIF5C/NCAM1/ARHGAP44/NTNG2/CRMP1/MAPT/FEZ1/SCN1B/KIAA0319/RAB3A
	GO:0071706	tumor necrosis factor superfamily cytokine production	10	-0.555337	-1.98021	0.00597826	0.0388851	0.0280118	138	tags=80%, list=30%, signal=57%	MYD88/OAS3/IFIH1/IL27RA/BCL3/OAS2/CCL3/LGALS9
	GO:1903555	regulation of tumor necrosis factor superfamily cytokine production	10	-0.555337	-1.98021	0.00597826	0.0388851	0.0280118	138	tags=80%, list=30%, signal=57%	MYD88/OAS3/IFIH1/IL27RA/BCL3/OAS2/CCL3/LGALS9
	GO:0051336	regulation of hydrolase activity	30	-0.330084	-1.86145	0.00614675	0.0396304	0.0285486	65	tags=37%, list=14%, signal=34%	HTR2B/OAS2/KLF4/RAPGEF3/TIMP3/CCL3/CCL5/OASL/PLXNA2/PLXNC1/LGALS9
	GO:0032970	regulation of actin filament-based process	14	0.524076	1.83599	0.00651811	0.0414518	0.0298607	116	tags=64%, list=25%, signal=50%	ADORA1/FHOD3/ARHGAP44/CARMIL2/GSN/CRACD/ASAP3/CORO1A/EPHA5
	GO:0048667	cell morphogenesis involved in neuron differentiation	33	0.403171	1.87178	0.00654206	0.0414518	0.0298607	116	tags=48%, list=25%, signal=39%	NFASC/KIF5C/NCAM1/ARHGAP44/NTNG2/CRMP1/MAPT/PLS1/FEZ1/SCN1B/KIAA0319/RAB3A/PDZD7/SEMA6B/TANC2/EPHA5
	GO:0043067	regulation of programmed cell death	43	-0.2857	-1.83025	0.00725875	0.0455999	0.0328489	90	tags=40%, list=20%, signal=35%	BCL3/TNFSF18/IGFBP3/SCX/HTR2B/SLIT2/KLF4/DEPTOR/CXCR4/TIMP3/CCL3/IFIT2/IFIT3/CCL5/CXCL10/H19/LGALS9
	GO:0001568	blood vessel development	20	-0.399698	-1.91452	0.00758575	0.0460787	0.0331939	141	tags=70%, list=31%, signal=51%	HIF1A/STAT1/GBX2/TGFBR3/WT1/HES1/CCL2/ESM1/ADAMTS1/SLIT2/KLF4/CXCR4/RAPGEF3/CXCL10
	GO:0001944	vasculature development	20	-0.399698	-1.91452	0.00758575	0.0460787	0.0331939	141	tags=70%, list=31%, signal=51%	HIF1A/STAT1/GBX2/TGFBR3/WT1/HES1/CCL2/ESM1/ADAMTS1/SLIT2/KLF4/CXCR4/RAPGEF3/CXCL10
	GO:0040017	positive regulation of locomotion	20	-0.401978	-1.92544	0.00758575	0.0460787	0.0331939	85	tags=60%, list=19%, signal=51%	CEP43/DMTN/TNFSF18/ADAMTS1/TACR2/SLIT2/CXCR4/CCL3/CCL5/CXCL10/IL34/LGALS9
	GO:0048514	blood vessel morphogenesis	20	-0.399698	-1.91452	0.00758575	0.0460787	0.0331939	141	tags=70%, list=31%, signal=51%	HIF1A/STAT1/GBX2/TGFBR3/WT1/HES1/CCL2/ESM1/ADAMTS1/SLIT2/KLF4/CXCR4/RAPGEF3/CXCL10
	GO:0030334	regulation of cell migration	35	-0.308869	-1.84052	0.0078125	0.0470671	0.0339058	115	tags=51%, list=25%, signal=42%	CEP43/DMTN/CCL2/IL27RA/TNFSF18/IGFBP3/ADAMTS1/IFITM1/SLIT2/KLF4/CXCR4/CCL3/CCL5/CXCL10/IL34/PLXNA2/PLXNC1/LGALS9
	GO:2000026	regulation of multicellular organismal development	45	-0.27655	-1.78613	0.00797872	0.0476777	0.0343457	91	tags=38%, list=20%, signal=34%	ISG15/TNFSF18/ADAMTS1/SCX/SLIT2/OAS2/KLF4/PLAAT4/CXCR4/RAPGEF3/CCL3/CXCL10/IL34/PLXNA2/H4C8/PLXNC1/LGALS9
