# Supplementary material for: The impact of Charcot-Leyden Crystal protein on mesothelioma chemotherapy: targeting eosinophils for enhanced chemosensitivity
Source: eBioMedicine. 2024 Oct 30;109:105418. doi: 10.1016/j.ebiom.2024.105418 (PMC11550731; doi:10.1016/j.ebiom.2024.105418)
Supplement: Supplementary Table S3 [file mmc4.xlsx]

## Sheet: ZL34 GSEA GO_BP CP vs mock
	GSEA Analysis for GO:BP ZL34 CP vs mock
	ID	Description	setSize	enrichmentScore	NES	pvalue	p.adjust	qvalues	rank	leading_edge	core_enrichment
	GO:0006955	immune response	201	0.361076	2.08928	1.11515e-05	0.00228973	0.00186221	336	tags=30%, list=16%, signal=28%	RNASE7/PADI4/PYHIN1/TREM2/CEACAM1/CSF2/TREML1/CXCR2/LCN2/IL1RL1/CCL3/TNFSF15/IL6/CD177/PI3/IL36G/SMPDL3B/CSF3/CXCL3/CXCL2/APOBEC3H/CXCL8/EBI3/IL12RB1/CTSW/CCL4/SLPI/CTSS/INPP5D/TNFRSF14/SLAMF7/CLDN1/EDN1/TNFSF4/IL1B/H2BC4/C1S/LAMP3/SERPINB4/C3/LAPTM5/NFKBIZ/IFI27/IL1A/TRIM22/CD5L/IL7R/CST7/LCP1/TNFSF13/POU2F2/TNFAIP3/IL32/ITGB2/FAS/ZFPM1/LY96/CFB/GPX1/ZP3
	GO:0006952	defense response	182	0.404315	2.31093	1.12987e-05	0.00228973	0.00186221	378	tags=36%, list=18%, signal=32%	RNASE7/PADI4/PYHIN1/MMP3/TREM2/CEACAM1/SAA2/TREML1/CXCR2/LCN2/IL1RL1/CCL3/IL6/PNLIPRP2/CD177/PI3/IL36G/SMPDL3B/ALOX5AP/CXCL3/CXCL2/SAA1/ADORA2A/APOBEC3H/CXCL8/FABP4/IL12RB1/CCL4/PLA2G4C/SLPI/TNFRSF14/SLAMF7/CLDN1/EDN1/NUPR1/TNFSF4/IL1B/H2BC4/C1S/APOD/SERPINB4/C3/LAPTM5/NFKBIZ/INHBA/IFI27/IL1A/TRIM22/CD5L/IL7R/CST7/TNFAIP3/IL32/ITGB2/SERPINA1/LY96/CFB/GPX1/ZP3/LACC1/HDAC9/STYK1/TRIM35/HLA-B/MAPK13
	GO:0044419	biological process involved in interspecies interaction between organisms	170	0.371333	2.10413	1.14104e-05	0.00228973	0.00186221	263	tags=26%, list=13%, signal=25%	RNASE7/PADI4/PYHIN1/TREM2/CEACAM1/CSF2/TREML1/LCN2/CCL3/IL6/PNLIPRP2/CD177/PI3/IL36G/SMPDL3B/CSF3/CXCL3/CXCL2/APOBEC3H/CXCL8/FABP4/SLC52A1/IL12RB1/CCL4/CYP2E1/NECTIN4/SLPI/TNFRSF14/SLAMF7/CLDN1/EDN1/WDFY4/TNFSF4/IL1B/H2BC4/C1S/SERPINB4/C3/IFI27/ACTA2/IL1A/TRIM22/LRRC15/IL7R
	GO:0009607	response to biotic stimulus	164	0.377857	2.13143	1.14618e-05	0.00228973	0.00186221	241	tags=26%, list=12%, signal=25%	RNASE7/PADI4/PYHIN1/TREM2/CEACAM1/CSF2/TREML1/LCN2/CCL3/IL6/PNLIPRP2/CD177/PI3/IL36G/SMPDL3B/CSF3/CXCL3/CXCL2/APOBEC3H/CXCL8/FABP4/IL12RB1/CCL4/CYP2E1/DDIT3/SLPI/TNFRSF14/SLAMF7/CLDN1/EDN1/WDFY4/TNFSF4/IL1B/H2BC4/C1S/SERPINB4/C3/LAPTM5/IFI27/ACTA2/IL1A/TRIM22
	GO:0043207	response to external biotic stimulus	155	0.381532	2.1344	1.1562e-05	0.00228973	0.00186221	241	tags=26%, list=12%, signal=25%	RNASE7/PADI4/PYHIN1/TREM2/CEACAM1/CSF2/TREML1/LCN2/CCL3/IL6/PNLIPRP2/CD177/PI3/IL36G/SMPDL3B/CSF3/CXCL3/CXCL2/APOBEC3H/CXCL8/FABP4/IL12RB1/CCL4/CYP2E1/SLPI/TNFRSF14/SLAMF7/CLDN1/EDN1/WDFY4/TNFSF4/IL1B/H2BC4/C1S/SERPINB4/C3/IFI27/ACTA2/IL1A/TRIM22
	GO:0051707	response to other organism	155	0.381532	2.1344	1.1562e-05	0.00228973	0.00186221	241	tags=26%, list=12%, signal=25%	RNASE7/PADI4/PYHIN1/TREM2/CEACAM1/CSF2/TREML1/LCN2/CCL3/IL6/PNLIPRP2/CD177/PI3/IL36G/SMPDL3B/CSF3/CXCL3/CXCL2/APOBEC3H/CXCL8/FABP4/IL12RB1/CCL4/CYP2E1/SLPI/TNFRSF14/SLAMF7/CLDN1/EDN1/WDFY4/TNFSF4/IL1B/H2BC4/C1S/SERPINB4/C3/IFI27/ACTA2/IL1A/TRIM22
	GO:0045087	innate immune response	85	0.441671	2.24179	1.2583e-05	0.00228973	0.00186221	436	tags=44%, list=21%, signal=36%	RNASE7/PADI4/PYHIN1/TREM2/CEACAM1/TREML1/LCN2/CCL3/CD177/PI3/IL36G/SMPDL3B/APOBEC3H/IL12RB1/CCL4/SLPI/TNFRSF14/SLAMF7/CLDN1/EDN1/H2BC4/C1S/SERPINB4/C3/IFI27/TRIM22/TNFAIP3/LY96/CFB/LACC1/STYK1/TRIM35/HLA-B/PTX3/TLR4/H2BC21/RELB
	GO:0009617	response to bacterium	76	0.467566	2.32366	1.27903e-05	0.00228973	0.00186221	335	tags=38%, list=16%, signal=33%	RNASE7/TREM2/CSF2/LCN2/CCL3/IL6/PNLIPRP2/PI3/IL36G/CSF3/CXCL3/CXCL2/CXCL8/FABP4/CYP2E1/SLPI/TNFRSF14/CLDN1/EDN1/TNFSF4/IL1B/H2BC4/C3/IL1A/IL7R/TNFAIP3/LY96/GPX1/IL24
	GO:0019221	cytokine-mediated signaling pathway	51	0.537817	2.4581	1.35604e-05	0.00228973	0.00186221	319	tags=45%, list=15%, signal=39%	TREM2/CEACAM1/CXCR2/IL1RL1/CCL3/IL6/IL36G/CSF3/CXCL3/CXCL2/CXCL8/EBI3/IL12RB1/CCL4/TNFRSF14/EDN1/IL1B/LAPTM5/IFI27/IL1A/IL7R/TNFAIP3/FAS
	GO:0006959	humoral immune response	27	0.615085	2.39638	1.47796e-05	0.00228973	0.00186221	336	tags=63%, list=16%, signal=54%	RNASE7/TREM2/IL6/PI3/CXCL3/CXCL2/CXCL8/EBI3/SLPI/IL1B/H2BC4/C1S/C3/CD5L/POU2F2/CFB/ZP3
	GO:0097529	myeloid leukocyte migration	24	0.638228	2.40759	1.4999e-05	0.00228973	0.00186221	172	tags=50%, list=8%, signal=46%	TREM2/CXCR2/CCL3/IL6/CD177/CXCL3/CXCL2/SAA1/CXCL8/CCL4/PGF/EDN1
	GO:1990266	neutrophil migration	15	0.732253	2.39625	1.5939e-05	0.00228973	0.00186221	172	tags=60%, list=8%, signal=55%	CXCR2/CCL3/CD177/CXCL3/CXCL2/SAA1/CXCL8/CCL4/EDN1
	GO:1990868	response to chemokine	13	0.764928	2.39432	1.62188e-05	0.00228973	0.00186221	172	tags=62%, list=8%, signal=57%	TREM2/CXCR2/CCL3/CXCL3/CXCL2/CXCL8/CCL4/EDN1
	GO:1990869	cellular response to chemokine	13	0.764928	2.39432	1.62188e-05	0.00228973	0.00186221	172	tags=62%, list=8%, signal=57%	TREM2/CXCR2/CCL3/CXCL3/CXCL2/CXCL8/CCL4/EDN1
	GO:0019730	antimicrobial humoral response	11	0.769223	2.28237	1.64951e-05	0.00228973	0.00186221	187	tags=64%, list=9%, signal=58%	RNASE7/PI3/CXCL3/CXCL2/CXCL8/SLPI/H2BC4
	GO:0070098	chemokine-mediated signaling pathway	11	0.814121	2.41559	1.64951e-05	0.00228973	0.00186221	172	tags=73%, list=8%, signal=67%	TREM2/CXCR2/CCL3/CXCL3/CXCL2/CXCL8/CCL4/EDN1
	GO:0009605	response to external stimulus	325	0.304155	1.84483	2.11716e-05	0.00276601	0.00224957	553	tags=39%, list=26%, signal=34%	RNASE7/PADI4/PYHIN1/MMP3/TREM2/CEACAM1/CSF2/PDE6C/TREML1/CXCR2/LCN2/AMOT/IL1RL1/CCL3/GDF15/IL6/PNLIPRP2/CD177/PI3/IL36G/SMPDL3B/ALOX5AP/CSF3/CXCL3/CXCL2/SAA1/ADORA2A/APOBEC3H/CXCL8/FABP4/IL12RB1/CCL4/CYP2E1/DDIT3/PGF/SHANK3/ABCA4/SLPI/PPL/CDKN1A/TNFRSF14/SLAMF7/CLDN1/EDN1/FOLR1/NUPR1/WDFY4/TNFSF4/IL1B/H2BC4/C1S/BTG2/SERPINB4/C3/NFKBIZ/SESN2/SCX/IFI27/SERPIND1/ACTA2/IL1A/TRIM22/UNC5B/IL7R/GADD45A/…
	GO:0006954	inflammatory response	96	0.424891	2.20547	2.47332e-05	0.0027954	0.00227347	620	tags=58%, list=30%, signal=43%	MMP3/TREM2/SAA2/CXCR2/LCN2/IL1RL1/CCL3/IL6/IL36G/SMPDL3B/ALOX5AP/CXCL3/CXCL2/SAA1/ADORA2A/CXCL8/FABP4/CCL4/PLA2G4C/NUPR1/TNFSF4/IL1B/APOD/C3/NFKBIZ/IL1A/CD5L/CST7/TNFAIP3/ITGB2/SERPINA1/LY96/GPX1/ZP3/LACC1/HDAC9/MAPK13/PTX3/TLR4/GPRC5B/RELB/HYAL3/KLF4/GRN/ZC3H12A/VAMP8/RHBDD3/GBA/CHST2/BIRC3/ABCD1/PLD3/SPP1/ICAM1/FN1/MDK
	GO:0050727	regulation of inflammatory response	45	0.524982	2.33281	2.753e-05	0.0027954	0.00227347	566	tags=64%, list=27%, signal=48%	MMP3/TREM2/IL1RL1/CCL3/IL6/SMPDL3B/ALOX5AP/SAA1/ADORA2A/FABP4/NUPR1/TNFSF4/IL1B/C3/NFKBIZ/CST7/TNFAIP3/GPX1/ZP3/LACC1/MAPK13/TLR4/GPRC5B/KLF4/GRN/VAMP8/RHBDD3/GBA/BIRC3
	GO:0071216	cellular response to biotic stimulus	36	0.568689	2.39115	2.84139e-05	0.0027954	0.00227347	335	tags=47%, list=16%, signal=40%	TREM2/CSF2/LCN2/CCL3/IL6/IL36G/CSF3/CXCL3/CXCL2/CXCL8/DDIT3/TNFSF4/IL1B/IL1A/TNFAIP3/LY96/IL24
	GO:0071219	cellular response to molecule of bacterial origin	33	0.575341	2.36532	2.87699e-05	0.0027954	0.00227347	335	tags=48%, list=16%, signal=41%	TREM2/CSF2/LCN2/CCL3/IL6/IL36G/CSF3/CXCL3/CXCL2/CXCL8/TNFSF4/IL1B/IL1A/TNFAIP3/LY96/IL24
	GO:0033044	regulation of chromosome organization	30	-0.498209	-2.38395	3.18908e-05	0.0027954	0.00227347	639	tags=70%, list=31%, signal=49%	MAP3K4/HNRNPA2B1/XRN1/SFPQ/SPDL1/TACC3/NDC80/MAD2L1/PKIB/TOP2A/BUB1B/TPR/BUB1/TTK/NEK2/CCNB1/DLGAP5/PLK1/CENPF/CENPE/PIF1
	GO:0002376	immune system process	283	0.311555	1.86698	3.21937e-05	0.0027954	0.00227347	336	tags=26%, list=16%, signal=25%	RNASE7/PADI4/PYHIN1/TREM2/CEACAM1/CSF2/TREML1/CXCR2/LCN2/IL1RL1/CCL3/TNFSF15/IL6/CD177/PI3/IL36G/SMPDL3B/DHRS2/CSF3/H4C8/CXCL3/CXCL2/SAA1/ADORA2A/APOBEC3H/CXCL8/EBI3/IL12RB1/CTSW/CCL4/LGALS9B/PGF/SLPI/CTSS/INPP5D/CDKN1A/TNFRSF14/SLAMF7/CLDN1/EDN1/WDFY4/TNFSF4/IL1B/H2BC4/C1S/APOD/LAMP3/SERPINB4/C3/LAPTM5/NFKBIZ/INHBA/IFI27/IL1A/TRIM22/CD5L/IL7R/EPAS1/CST7/LCP1/TNFSF13/POU2F2/TNFAIP3/DMTN/IL32/FST/…
	GO:0007052	mitotic spindle organization	36	-0.526326	-2.67003	3.37678e-05	0.0027954	0.00227347	703	tags=78%, list=34%, signal=53%	SPC25/HSPA1B/CEP126/RACGAP1/SPAST/SMC3/KIF4A/TACC3/TPX2/SUN2/NDC80/KIFC1/KIF23/NUF2/TPR/AURKA/GPSM2/CCDC61/KIF11/CDC20/TTK/NEK2/KIF15/PSRC1/CCNB1/DLGAP5/PLK1/CENPE
	GO:0140013	meiotic nuclear division	36	-0.518191	-2.62876	3.37678e-05	0.0027954	0.00227347	402	tags=58%, list=19%, signal=48%	SGO1/SMC4/FANCM/SMC2/CKS2/TOP2A/NUF2/BUB1B/AURKA/FBXO43/CDC20/HSPA2/BUB1/TTK/INCENP/FANCD2/TEX19/PLK1/ASPM/SGO2/PDE3A
	GO:1903046	meiotic cell cycle process	39	-0.523006	-2.71992	3.45614e-05	0.0027954	0.00227347	402	tags=59%, list=19%, signal=49%	SGO1/SMC4/FANCM/SMC2/CKS2/CDC25C/TOP2A/NUF2/NCAPD2/BUB1B/AURKA/FBXO43/CDC20/HSPA2/BUB1/TTK/INCENP/FANCD2/TEX19/PLK1/ASPM/SGO2/PDE3A
	GO:1902850	microtubule cytoskeleton organization involved in mitosis	43	-0.518888	-2.78217	3.58384e-05	0.0027954	0.00227347	703	tags=77%, list=34%, signal=52%	SPC25/HSPA1B/CEP126/RACGAP1/SPAST/SMC3/SPDL1/SPRY1/KIF4A/TACC3/TPX2/SUN2/NDC80/KIFC1/MAD2L1/KIF23/NUF2/TPR/AURKA/GPSM2/CCDC61/KIF11/CDC20/TTK/SAPCD2/NEK2/KIF15/PSRC1/CENPA/CCNB1/DLGAP5/PLK1/CENPE
	GO:0051321	meiotic cell cycle	45	-0.486444	-2.64068	3.65577e-05	0.0027954	0.00227347	602	tags=67%, list=29%, signal=49%	H2AX/KIF18A/BRCA2/SMC3/WNT5A/SUN2/SGO1/SMC4/FANCM/SMC2/CKS2/CDC25C/TOP2A/NUF2/NCAPD2/BUB1B/AURKA/FBXO43/CDC20/HSPA2/BUB1/TTK/INCENP/NEK2/FANCD2/TEX19/PLK1/ASPM/SGO2/PDE3A
	GO:0007051	spindle organization	46	-0.501105	-2.73403	3.69795e-05	0.0027954	0.00227347	703	tags=74%, list=34%, signal=50%	SPC25/HSPA1B/CEP126/RACGAP1/SPAST/SMC3/CCDC69/KIF4A/TACC3/TPX2/SUN2/KNSTRN/SPAG5/NDC80/KIFC1/KIF23/NUF2/TPR/AURKA/CENPJ/GPSM2/CCDC61/KIF11/CDC20/TTK/INCENP/NEK2/KIF15/PSRC1/CCNB1/DLGAP5/PLK1/CENPE/ASPM
	GO:0000070	mitotic sister chromatid segregation	49	-0.547984	-3.04641	3.77586e-05	0.0027954	0.00227347	595	tags=73%, list=28%, signal=54%	KIF18A/SMC3/SPDL1/KIF4A/TACC3/KNSTRN/SPAG5/NDC80/KIFC1/MAD2L1/SGO1/KIF23/SMC4/SMC2/NUF2/NCAPD2/BUB1B/TPR/PDS5B/HASPIN/CDCA8/CDC20/KIF18B/BUB1/TTK/INCENP/NEK2/PSRC1/CCNB1/DLGAP5/KIF14/PLK1/NCAPH/CENPF/CENPE/SGO2
	GO:0000819	sister chromatid segregation	54	-0.526835	-3.00739	3.91175e-05	0.00280258	0.00227931	595	tags=70%, list=28%, signal=52%	KIF18A/SMC3/SFPQ/SPDL1/KIF4A/TACC3/KNSTRN/SPAG5/NDC80/KIFC1/MAD2L1/SGO1/KIF23/SMC4/SMC2/TOP2A/NUF2/NCAPD2/BUB1B/TPR/PDS5B/HASPIN/CDCA8/CDC20/KIF18B/BUB1/TTK/INCENP/NEK2/PSRC1/CCNB1/DLGAP5/KIF14/PLK1/NCAPH/CENPF/CENPE/SGO2
	GO:0098813	nuclear chromosome segregation	64	-0.497668	-2.96671	4.21088e-05	0.002917	0.00237237	567	tags=66%, list=27%, signal=49%	SMC3/SFPQ/SPDL1/KIF4A/ECT2/TACC3/KNSTRN/KNL1/SPAG5/NDC80/KIFC1/MAD2L1/SGO1/KIF23/SMC4/FANCM/SMC2/TOP2A/NUF2/NCAPD2/BUB1B/TPR/PDS5B/HASPIN/CDCA8/CDC20/KIF18B/FAM83D/BUB1/TTK/INCENP/NEK2/FANCD2/PSRC1/CCNB1/DLGAP5/KIF14/PLK1/NCAPH/CENPF/CENPE/SGO2
	GO:0071222	cellular response to lipopolysaccharide	32	0.554209	2.26026	4.33413e-05	0.002917	0.00237237	335	tags=47%, list=16%, signal=40%	CSF2/LCN2/CCL3/IL6/IL36G/CSF3/CXCL3/CXCL2/CXCL8/TNFSF4/IL1B/IL1A/TNFAIP3/LY96/IL24
	GO:0007059	chromosome segregation	79	-0.492726	-3.09903	4.66614e-05	0.00302162	0.00245746	835	tags=82%, list=40%, signal=51%	SLF1/TLK1/NDC1/CENPQ/CENPH/NDE1/RAD21/EME1/KIF22/NUP37/NIPBL/SPC25/KIF2C/RACGAP1/KIF18A/OIP5/NUP43/SMC3/SFPQ/SPDL1/KIF4A/ECT2/TACC3/MIS18A/KNSTRN/KNL1/SPAG5/NDC80/KIFC1/MAD2L1/SGO1/KIF23/SMC4/FANCM/SMC2/TOP2A/NUF2/NCAPD2/BUB1B/TPR/BIRC5/SPC24/PDS5B/HASPIN/HJURP/CDCA2/CDCA8/CDC20/KIF18B/FAM83D/BUB1/TTK/INCENP/NEK2/FANCD2/PSRC1/MKI67/CCNB1/DLGAP5/KIF14/PLK1/NCAPH/CENPF/CENPE/SGO2
	GO:0140014	mitotic nuclear division	82	-0.460316	-2.91851	4.76168e-05	0.00302162	0.00245746	479	tags=59%, list=23%, signal=47%	TACC3/TPX2/KNSTRN/PHIP/SPAG5/NDC80/KIFC1/ANLN/MAD2L1/SGO1/KIF23/SMC4/SMC2/CDC25C/NUF2/NCAPD2/BUB1B/TPR/AURKA/MTBP/PDS5B/HASPIN/FBXO43/CCDC61/KIF11/CDCA2/CDCA8/CDC20/KIF18B/KIF20B/BUB1/TTK/INCENP/RGCC/NEK2/HOXA13/KIF15/PSRC1/MKI67/CCNB1/DLGAP5/KIF14/PLK1/NCAPH/CENPF/CENPE/PDGFRB/SGO2
	GO:0044770	cell cycle phase transition	93	-0.309423	-2.0165	5.12821e-05	0.00314766	0.00255996	781	tags=61%, list=37%, signal=40%	NASP/CCNB2/RAD21/EME1/IQGAP3/CDC25B/BLM/RBL2/KANK2/DNA2/WEE1/USP28/H2AX/DBF4B/SPAST/SPDL1/LSM11/ID2/DBF4/TACC3/NDC80/CDKN3/ANLN/MAD2L1/CKS2/TFAP4/CDC25C/GTSE1/FBXL7/BUB1B/TPR/AURKA/MTBP/CCNF/HSPA2/FAM83D/TPD52L1/BUB1/ATAD5/HYAL1/NES/TTK/RGCC/FANCD2/STXBP4/SKP2/WNT10B/CCNB1/SOX4/DLGAP5/KIF14/PLK1/CDKN2C/CCNA2/CENPF/CENPE/GLI1
	GO:0000280	nuclear division	103	-0.433932	-2.88898	5.48396e-05	0.00314766	0.00255996	479	tags=61%, list=23%, signal=50%	KIF18A/SPAST/BRCA2/SMC3/SPDL1/WNT5A/KIF4A/TACC3/TPX2/KNSTRN/PHIP/SPAG5/NDC80/KIFC1/ANLN/MAD2L1/SGO1/KIF23/SMC4/FANCM/SMC2/CKS2/CDC25C/TOP2A/NUF2/NCAPD2/BUB1B/TPR/AURKA/MTBP/PDS5B/HASPIN/FBXO43/CCDC61/KIF11/CDCA2/CDCA8/CDC20/HSPA2/KIF18B/KIF20B/BUB1/TTK/INCENP/RGCC/NEK2/FANCD2/HOXA13/KIF15/PSRC1/MKI67/CCNB1/TEX19/DLGAP5/KIF14/PLK1/NCAPH/CENPF/CENPE/PDGFRB/ASPM/SGO2/PDE3A
	GO:0000226	microtubule cytoskeleton organization	104	-0.369964	-2.47182	5.4942e-05	0.00314766	0.00255996	709	tags=62%, list=34%, signal=43%	LLGL1/MPDZ/SPC25/HSPA1B/ROCK2/KIF2C/DAG1/CEP126/WEE1/RACGAP1/XPO1/PATJ/CEP70/KIF18A/SPAST/BRCA2/SMC3/BCAS3/SPDL1/CCDC69/SPRY1/KIF4A/TUBA4A/TACC3/TPX2/SUN2/KNSTRN/SPAG5/NDC80/CEP44/KIFC1/SASS6/MAD2L1/SGO1/KIF23/NUF2/TPR/AURKA/BMERB1/CENPJ/GPSM2/CCDC61/KIF11/TUBB2B/CDC20/CCNF/KIF18B/TTK/SAPCD2/PLK4/INCENP/NEK2/KIF15/PSRC1/CENPA/GAS2L3/DISC1/CCNB1/DLGAP5/KIF20A/EPHA3/PLK1/MAP2/CENPE/ASPM
	GO:0048285	organelle fission	105	-0.436317	-2.92065	5.53557e-05	0.00314766	0.00255996	479	tags=54%, list=23%, signal=44%	TACC3/TPX2/KNSTRN/PHIP/SPAG5/NDC80/KIFC1/ANLN/MAD2L1/SGO1/KIF23/SMC4/FANCM/SMC2/CKS2/CDC25C/TOP2A/NUF2/NCAPD2/BUB1B/TPR/AURKA/MTBP/PDS5B/HASPIN/FBXO43/CCDC61/KIF11/CDCA2/CDCA8/CDC20/HSPA2/KIF18B/KIF20B/BUB1/TTK/INCENP/RGCC/NEK2/FANCD2/HOXA13/KIF15/PSRC1/MKI67/CCNB1/TEX19/DLGAP5/KIF14/PLK1/NCAPH/CENPF/CENPE/LRRK2/PDGFRB/ASPM/SGO2/PDE3A
	GO:0002699	positive regulation of immune effector process	33	0.5379	2.21139	5.75399e-05	0.00314766	0.00255996	537	tags=64%, list=26%, signal=48%	TREM2/IL6/CD177/IL12RB1/TNFRSF14/TNFSF4/IL1B/C3/LAPTM5/NFKBIZ/TNFSF13/ITGB2/ZP3/LACC1/HLA-B/DNAJB9/TLR4/GPRC5B/IL13RA2/MR1/VAMP8
	GO:0051301	cell division	120	-0.394123	-2.70934	6.09125e-05	0.00314766	0.00255996	583	tags=60%, list=28%, signal=46%	SPAST/OIP5/NUP43/BRCA2/E2F8/CEP55/SMC3/SPDL1/KIF4A/CDCA3/EPB41/ECT2/TACC3/TPX2/MIS18BP1/MIS18A/KNSTRN/KNL1/SPAG5/NDC80/KIFC1/ANLN/MAD2L1/SGO1/KIF23/LRRCC1/SMC4/SMC2/CKS2/CDC25C/FBXL7/TOP2A/NUF2/NCAPD2/BUB1B/TPR/AURKA/CENPJ/BIRC5/SPC24/PDS5B/ERCC6L/GPSM2/KIF11/PPP1CB/CDCA2/CDCA8/CDC20/CCNF/KIF18B/FAM83D/KIF20B/BUB1/SAPCD2/PLK4/INCENP/NEK2/CNTRL/ANK3/PSRC1/CENPA/CCNB1/CIT/KIF20A/KIF14/PLK1/CCNA2/NC…
	GO:0010564	regulation of cell cycle process	123	-0.344502	-2.37773	6.19924e-05	0.00314766	0.00255996	647	tags=57%, list=31%, signal=42%	DNA2/WEE1/RACGAP1/XPO1/USP28/H2AX/DBF4B/SPAST/BRCA2/E2F8/SFPQ/SPDL1/WNT5A/LSM11/ID2/DBF4/ECT2/TACC3/TPX2/KNSTRN/PHIP/SPAG5/NDC80/ANLN/MAD2L1/KIF23/TFAP4/CDC25C/GTSE1/BUB1B/TPR/AURKA/MTBP/CENPJ/GPSM2/FBXO43/KIF11/CDCA2/CDC20/CCNF/HSPA2/FAM83D/KIF20B/BUB1/ATAD5/HYAL1/TTK/PLK4/INCENP/RGCC/NEK2/FANCD2/HOXA13/STXBP4/WNT10B/KIF15/PSRC1/MKI67/CCNB1/CIT/SOX4/DLGAP5/KIF20A/KIF14/PLK1/CENPF/CENPE/PDGFRB/GL…
	GO:0051276	chromosome organization	125	-0.333649	-2.31194	6.26449e-05	0.00314766	0.00255996	848	tags=71%, list=41%, signal=45%	CDK1/DEK/SLF1/TDRD3/TLK1/NDC1/ARID1B/SMARCA2/CENPH/NASP/HELB/RAD21/KIF22/TCF7L2/BLM/NIPBL/RBL2/HNRNPA1/KIF2C/DNMT3A/CHD4/DNA2/MAP3K4/NUCKS1/RACGAP1/HNRNPA2B1/HMGN3/H2AX/FAM172A/KIF18A/XRN1/HMGN5/OIP5/BRCA2/SMC3/SFPQ/SPDL1/HLTF/KIF4A/TACC3/MIS18A/KNSTRN/SPAG5/NDC80/KIFC1/HDAC4/MAD2L1/SGO1/KIF23/PKIB/SMC4/FANCM/SMC2/TOP2A/NUF2/NCAPD2/BUB1B/TPR/ARID2/BEND3/PDS5B/HMGB1/ERCC6L/HASPIN/HJURP/CDCA8/CDC20…
	GO:0007017	microtubule-based process	126	-0.316298	-2.19536	6.3012e-05	0.00314766	0.00255996	709	tags=59%, list=34%, signal=41%	LLGL1/MPDZ/SPC25/HSPA1B/ROCK2/KIF2C/DAG1/CEP126/WEE1/RACGAP1/XPO1/PATJ/KIF16B/CEP70/KIF18A/SPAST/BRCA2/SMC3/BCAS3/SFPQ/SPDL1/CILK1/CCDC69/SPRY1/KIF4A/TUBA4A/TACC3/TPX2/SUN2/KNSTRN/VPS13A/SPAG5/NDC80/CEP44/KIFC1/SASS6/MAD2L1/SGO1/KIF23/GTSE1/NUF2/TPR/AURKA/BMERB1/CENPJ/GPSM2/CCDC61/KIF11/TUBB2B/CDC20/CCNF/KIF18B/KIF20B/TTK/SAPCD2/PLK4/INCENP/NEK2/CELSR2/KIF15/PSRC1/CENPA/GAS2L3/DISC1/CCNB1/DLGAP5/…
	GO:0030593	neutrophil chemotaxis	14	0.709653	2.27542	6.4223e-05	0.00314766	0.00255996	172	tags=57%, list=8%, signal=53%	CXCR2/CCL3/CXCL3/CXCL2/SAA1/CXCL8/CCL4/EDN1
	GO:0031347	regulation of defense response	67	0.452096	2.19164	6.51924e-05	0.00314766	0.00255996	566	tags=54%, list=27%, signal=40%	PYHIN1/MMP3/TREM2/CEACAM1/IL1RL1/CCL3/IL6/SMPDL3B/ALOX5AP/SAA1/ADORA2A/FABP4/IL12RB1/NUPR1/TNFSF4/IL1B/SERPINB4/C3/NFKBIZ/CST7/TNFAIP3/GPX1/ZP3/LACC1/HLA-B/MAPK13/TLR4/GPRC5B/IRF7/KLF4/GRN/ZC3H12A/VAMP8/RHBDD3/GBA/BIRC3
	GO:0007088	regulation of mitotic nuclear division	36	-0.46049	-2.33604	6.75356e-05	0.00319142	0.00259555	450	tags=61%, list=22%, signal=49%	PHIP/NDC80/MAD2L1/CDC25C/BUB1B/TPR/AURKA/MTBP/FBXO43/CDCA2/KIF20B/BUB1/TTK/RGCC/NEK2/HOXA13/MKI67/CCNB1/DLGAP5/PLK1/CENPF/PDGFRB
	GO:0051783	regulation of nuclear division	41	-0.449999	-2.37785	7.02716e-05	0.00325153	0.00264443	450	tags=59%, list=22%, signal=47%	PHIP/NDC80/MAD2L1/CDC25C/BUB1B/TPR/AURKA/MTBP/FBXO43/CDCA2/CDC20/KIF20B/BUB1/TTK/RGCC/NEK2/HOXA13/MKI67/CCNB1/DLGAP5/PLK1/CENPF/PDGFRB/PDE3A
	GO:0045321	leukocyte activation	110	0.38412	2.04062	7.27599e-05	0.00329795	0.00268219	553	tags=46%, list=26%, signal=36%	TREM2/CEACAM1/CSF2/CXCR2/IL1RL1/CCL3/IL6/CD177/DHRS2/ADORA2A/CXCL8/EBI3/IL12RB1/LGALS9B/INPP5D/CDKN1A/TNFRSF14/SLAMF7/EDN1/WDFY4/TNFSF4/IL1B/LAPTM5/NFKBIZ/INHBA/IL1A/IL7R/CST7/LCP1/TNFSF13/TNFAIP3/ITGB2/ZFPM1/ZP3/HDAC9/DNAJB9/WNT4/TLR4/RELB/CASP3/NTRK1/NAMPT/GRN/IL13RA2/MR1/ZC3H12A/VAMP8/BATF2/RHBDD3/SMAD7/GBA
	GO:1903047	mitotic cell cycle process	164	-0.354044	-2.58525	7.83945e-05	0.00348228	0.0028321	805	tags=66%, list=38%, signal=44%	CENPH/CDK15/NDE1/NASP/CCNB2/RAD21/EME1/KIF22/IQGAP3/CDC25B/BLM/NIPBL/RBL2/SPC25/KANK2/HSPA1B/ROCK2/KIF2C/GINS1/MYH10/DNA2/CEP126/WEE1/RACGAP1/KIF18A/DBF4B/SPAST/BRCA2/CEP55/SMC3/SPDL1/LSM11/ID2/DBF4/SPRY1/KIF4A/LPIN1/ECT2/TACC3/TPX2/SUN2/KNSTRN/PHIP/SPAG5/NDC80/CDKN3/KIFC1/ANLN/MAD2L1/SGO1/KIF23/SMC4/SMC2/CKS2/TFAP4/CDC25C/GTSE1/FBXL7/NUF2/NCAPD2/BUB1B/TPR/AURKA/MTBP/PDS5B/HASPIN/GPSM2/FBXO43/CCD…
	GO:0090068	positive regulation of cell cycle process	59	-0.380646	-2.22475	8.11886e-05	0.00353568	0.00287553	584	tags=59%, list=28%, signal=44%	DBF4B/SPAST/E2F8/SFPQ/WNT5A/LSM11/DBF4/ECT2/PHIP/SPAG5/NDC80/MAD2L1/KIF23/CDC25C/TPR/AURKA/MTBP/CENPJ/GPSM2/HSPA2/FAM83D/KIF20B/ATAD5/HYAL1/PLK4/RGCC/HOXA13/STXBP4/WNT10B/CCNB1/CIT/DLGAP5/KIF14/PDGFRB/GLI1
	GO:0045787	positive regulation of cell cycle	64	-0.370706	-2.20986	8.42176e-05	0.00359706	0.00292545	584	tags=59%, list=28%, signal=44%	DBF4B/SPAST/BRCA2/E2F8/SFPQ/WNT5A/LSM11/DBF4/ECT2/PHIP/SPAG5/NDC80/MAD2L1/KIF23/CKS2/CDC25C/TPR/AURKA/MTBP/CENPJ/GPSM2/HSPA2/FAM83D/KIF20B/ATAD5/HYAL1/PLK4/RGCC/HOXA13/STXBP4/WNT10B/PSRC1/CCNB1/CIT/DLGAP5/KIF14/PDGFRB/GLI1
	GO:0000278	mitotic cell cycle	182	-0.33031	-2.45346	8.69868e-05	0.00364524	0.00296463	759	tags=63%, list=36%, signal=44%	RAD21/EME1/KIF22/IQGAP3/CDC25B/RNF2/BLM/NIPBL/SRSF2/RBL2/SPC25/KANK2/HSPA1B/ROCK2/KIF2C/GINS1/MYH10/DNMT3A/DNA2/CEP126/WEE1/RACGAP1/KIF18A/DBF4B/SPAST/BRCA2/E2F8/CEP55/SMC3/SPDL1/LSM11/ID2/DBF4/SPRY1/KIF4A/TUBA4A/LPIN1/ECT2/TACC3/TPX2/SUN2/KNSTRN/PHIP/SPAG5/NDC80/CDKN3/KIFC1/PBK/ANLN/MAD2L1/SGO1/KIF23/SMC4/SMC2/CKS2/TFAP4/CDC25C/GTSE1/FBXL7/NUF2/NCAPD2/BUB1B/TPR/AURKA/MTBP/PDS5B/HASPIN/GPSM2/FBXO…
	GO:0002526	acute inflammatory response	21	0.630575	2.28674	9.16366e-05	0.00376898	0.00306527	336	tags=62%, list=16%, signal=52%	SAA2/CXCR2/LCN2/IL6/ALOX5AP/SAA1/NUPR1/TNFSF4/IL1B/C3/IL1A/SERPINA1/ZP3
	GO:0098542	defense response to other organism	105	0.391345	2.06275	9.7636e-05	0.00394272	0.00320657	436	tags=38%, list=21%, signal=32%	RNASE7/PADI4/PYHIN1/TREM2/CEACAM1/TREML1/LCN2/CCL3/IL6/CD177/PI3/IL36G/SMPDL3B/APOBEC3H/IL12RB1/CCL4/SLPI/TNFRSF14/SLAMF7/CLDN1/EDN1/TNFSF4/H2BC4/C1S/SERPINB4/C3/IFI27/TRIM22/IL7R/TNFAIP3/LY96/CFB/LACC1/STYK1/TRIM35/HLA-B/PTX3/TLR4/H2BC21/RELB
	GO:0022402	cell cycle process	208	-0.339709	-2.57628	0.000100321	0.0039788	0.00323592	838	tags=66%, list=40%, signal=44%	MASTL/SLF1/NDC1/CENPQ/CEP152/CENPH/CDK15/NDE1/CEP295/NASP/CCNB2/RAD21/EME1/KIF22/IQGAP3/CDC25B/BLM/NIPBL/RBL2/LLGL1/SPC25/KANK2/HSPA1B/ROCK2/KIF2C/GINS1/MYH10/DNA2/CEP126/WEE1/RACGAP1/XPO1/USP28/H2AX/KIF18A/DBF4B/SPAST/BRCA2/E2F8/CEP55/SMC3/SFPQ/SPDL1/WNT5A/LSM11/ID2/CCDC69/DBF4/SPRY1/KIF4A/LPIN1/ECT2/TACC3/TPX2/SUN2/KNSTRN/PHIP/KNL1/SPAG5/NDC80/CDKN3/CEP44/KIFC1/SASS6/ANLN/MAD2L1/SGO1/KIF23/SMC4…
	GO:0001775	cell activation	128	0.361021	1.96585	0.000106654	0.00415576	0.00337984	627	tags=50%, list=30%, signal=37%	TREM2/CEACAM1/CSF2/TREML1/CXCR2/IL1RL1/CCL3/IL6/CD177/DHRS2/SAA1/ADORA2A/CXCL8/EBI3/IL12RB1/LGALS9B/INPP5D/CDKN1A/TNFRSF14/SLAMF7/EDN1/WDFY4/TNFSF4/IL1B/LAPTM5/NFKBIZ/INHBA/CYGB/IL1A/IL7R/CST7/C1QTNF1/LCP1/TNFSF13/TNFAIP3/DMTN/ITGB2/ZFPM1/ZP3/HDAC9/DNAJB9/WNT4/TLR4/RELB/CASP3/NTRK1/NAMPT/GRN/IL13RA2/MR1/ZC3H12A/VAMP8/BATF2/RHBDD3/SMAD7/GBA/DGKA/CD22/CD274/ICAM1/FN1/HLA-A/MDK/FERMT3
	GO:0051656	establishment of organelle localization	52	-0.392432	-2.21942	0.000115115	0.00440809	0.00358506	1010	tags=87%, list=48%, signal=46%	CEP83/UBXN2B/HNRNPU/EXOC6/EXOC6B/AURKB/DNM1/MAP1B/CENPQ/HOOK3/NDE1/KIF22/LLGL1/KIF2C/CLMN/XPO1/KIF18A/SPAST/SPDL1/SPRY1/SUN2/SPAG5/NDC80/NLGN1/KIFC1/MAD2L1/FHOD1/NUF2/GPSM2/PIK3CG/CDCA8/FAM83D/SAPCD2/INCENP/PSRC1/CENPA/CCNB1/DLGAP5/KIF14/PLK1/MAP2/CENPF/CENPE/LRRK2/PPFIA2
	GO:0002697	regulation of immune effector process	47	0.489377	2.19778	0.000123109	0.00462759	0.00376357	619	tags=66%, list=30%, signal=48%	TREM2/CEACAM1/IL6/CD177/IL12RB1/TNFRSF14/TNFSF4/IL1B/SERPINB4/C3/LAPTM5/NFKBIZ/CD5L/IL7R/TNFSF13/ITGB2/ZP3/LACC1/HLA-B/DNAJB9/TLR4/GPRC5B/GRN/IL13RA2/MR1/ZC3H12A/VAMP8/SMAD7/CD22/ICAM1/HLA-A
	GO:0030216	keratinocyte differentiation	17	0.662386	2.2553	0.000125014	0.00462759	0.00376357	158	tags=41%, list=8%, signal=38%	LCE1F/ABCA12/LCE1E/LCE1B/LCE1C/CSTA/PPL
	GO:1901616	organic hydroxy compound catabolic process	11	0.734322	2.17882	0.000131961	0.00480468	0.00390759	88	tags=45%, list=4%, signal=44%	AKR1B10/CYP4F3/CYP4F2/AKR1D1/CEL
	GO:0016042	lipid catabolic process	42	0.508681	2.22208	0.000139142	0.00498443	0.00405378	208	tags=31%, list=10%, signal=28%	AKR1B10/CYP4F3/CYP4F2/PNLIPRP3/AKR1D1/PNLIPRP2/SMPDL3B/CEL/FUCA1/AADAC/PLA2G4C/IL1B/SESN2
	GO:0050865	regulation of cell activation	73	0.423467	2.08744	0.00014167	0.00499444	0.00406193	336	tags=38%, list=16%, signal=33%	TREM2/CEACAM1/IL1RL1/CCL3/IL6/CD177/ADORA2A/EBI3/IL12RB1/LGALS9B/INPP5D/CDKN1A/TNFRSF14/TNFSF4/IL1B/LAPTM5/NFKBIZ/INHBA/CYGB/IL1A/IL7R/CST7/C1QTNF1/TNFSF13/TNFAIP3/DMTN/ITGB2/ZP3
	GO:0007049	cell cycle	282	-0.260805	-2.06857	0.000146434	0.00503505	0.00409495	759	tags=56%, list=36%, signal=41%	RAD21/EME1/KIF22/NUP37/TCF7L2/IQGAP3/CDC25B/RNF2/BLM/NIPBL/SRSF2/RBL2/LLGL1/SPC25/KANK2/HSPA1B/ROCK2/EVI5/KIF2C/BARD1/GINS1/MYH10/DNMT3A/DNA2/CEP126/WEE1/RACGAP1/XPO1/USP28/H2AX/KIF18A/DBF4B/SPAST/OIP5/NUP43/BRCA2/E2F8/CEP55/SMC3/SFPQ/SPDL1/WNT5A/LSM11/ID2/CCDC69/DBF4/SPRY1/KIF4A/CDCA3/E2F5/TUBA4A/LPIN1/EPB41/ECT2/TACC3/TPX2/MIS18BP1/SUN2/MIS18A/KNSTRN/PHIP/KNL1/SPAG5/NDC80/CDKN3/CEP44/AHR/KIFC1/…
	GO:0002237	response to molecule of bacterial origin	49	0.481502	2.18311	0.000149623	0.00503505	0.00409495	335	tags=39%, list=16%, signal=33%	TREM2/CSF2/LCN2/CCL3/IL6/IL36G/CSF3/CXCL3/CXCL2/CXCL8/SLPI/CLDN1/EDN1/TNFSF4/IL1B/IL1A/TNFAIP3/LY96/IL24
	GO:0032496	response to lipopolysaccharide	49	0.481502	2.18311	0.000149623	0.00503505	0.00409495	335	tags=39%, list=16%, signal=33%	TREM2/CSF2/LCN2/CCL3/IL6/IL36G/CSF3/CXCL3/CXCL2/CXCL8/SLPI/CLDN1/EDN1/TNFSF4/IL1B/IL1A/TNFAIP3/LY96/IL24
	GO:0051225	spindle assembly	29	-0.477945	-2.26048	0.000158168	0.00524314	0.00426419	1107	tags=100%, list=53%, signal=48%	MZT1/TUBGCP3/HNRNPU/RCC1/AURKB/HAUS8/CCSAP/CCNB2/HSPA1B/RACGAP1/SMC3/CCDC69/KIF4A/TPX2/SPAG5/KIFC1/KIF23/TPR/AURKA/GPSM2/CCDC61/KIF11/CDC20/INCENP/NEK2/KIF15/PLK1/ASPM
	GO:0032886	regulation of microtubule-based process	34	-0.439839	-2.18986	0.00016581	0.00541565	0.00440449	995	tags=88%, list=48%, signal=47%	CKAP2/HNRNPU/BORA/EFNA5/CCSAP/MAP1B/CEP295/MPDZ/HSPA1B/ROCK2/XPO1/PATJ/CEP70/KIF18A/SPAST/TACC3/TPX2/SPAG5/TPR/AURKA/BMERB1/CENPJ/GPSM2/CCNF/PLK4/KIF15/PSRC1/EPHA3/PLK1/MAP2
	GO:0002705	positive regulation of leukocyte mediated immunity	17	0.652131	2.22038	0.000187521	0.00603599	0.004909	377	tags=65%, list=18%, signal=53%	TREM2/IL6/CD177/IL12RB1/TNFSF4/IL1B/C3/TNFSF13/ITGB2/ZP3/HLA-B
	GO:0051304	chromosome separation	21	-0.550766	-2.33222	0.00020274	0.00634205	0.00515792	552	tags=71%, list=26%, signal=53%	SPDL1/TACC3/NDC80/MAD2L1/FANCM/TOP2A/BUB1B/TPR/BUB1/TTK/CCNB1/DLGAP5/PLK1/CENPF/CENPE
	GO:0051983	regulation of chromosome segregation	21	-0.552095	-2.33784	0.00020274	0.00634205	0.00515792	552	tags=71%, list=26%, signal=53%	SPDL1/TACC3/NDC80/MAD2L1/BUB1B/TPR/CDCA2/BUB1/TTK/MKI67/CCNB1/DLGAP5/PLK1/CENPF/CENPE
	GO:0051640	organelle localization	66	-0.338678	-2.0368	0.000213538	0.00649683	0.0052838	429	tags=42%, list=21%, signal=35%	SPAG5/NDC80/NLGN1/KIFC1/MAD2L1/FHOD1/NUF2/RAB3D/GPSM2/PIK3CG/CDCA8/FAM83D/TFEB/STX1B/SAPCD2/INCENP/PSRC1/CENPA/CCNB1/DLGAP5/KIF14/PLK1/MAP2/CENPF/CENPE/LRRK2/PPFIA2/ASPM
	GO:1901987	regulation of cell cycle phase transition	66	-0.344382	-2.07111	0.000213538	0.00649683	0.0052838	759	tags=65%, list=36%, signal=43%	RAD21/EME1/CDC25B/BLM/RBL2/KANK2/DNA2/WEE1/USP28/H2AX/DBF4B/SPDL1/LSM11/ID2/DBF4/NDC80/ANLN/MAD2L1/TFAP4/CDC25C/GTSE1/BUB1B/TPR/AURKA/MTBP/HSPA2/FAM83D/BUB1/ATAD5/HYAL1/TTK/RGCC/FANCD2/STXBP4/WNT10B/CCNB1/SOX4/DLGAP5/KIF14/PLK1/CENPF/CENPE/GLI1
	GO:0006260	DNA replication	42	-0.403031	-2.14533	0.000284364	0.00853475	0.00694122	1182	tags=95%, list=57%, signal=42%	ZPR1/POLH/KCTD13/BRPF3/MCM6/ESCO1/ATRX/BAZ1A/POLQ/SLFN11/CCDC88A/POLA1/TONSL/CDK1/MCM10/ZGRF1/NASP/HELB/EME1/BOD1L1/BLM/GINS1/DNA2/NUCKS1/PRIM2/DBF4B/BRCA2/E2F8/SMC3/DBF4/LPIN1/FANCM/NFIB/ACVRL1/ATAD5/GLI2/CCNA2/NFIA/PIF1/GLI1
	GO:0097530	granulocyte migration	18	0.63732	2.20731	0.000295554	0.00866229	0.00704495	172	tags=50%, list=8%, signal=46%	CXCR2/CCL3/CD177/CXCL3/CXCL2/SAA1/CXCL8/CCL4/EDN1
	GO:0007010	cytoskeleton organization	204	-0.228366	-1.72723	0.000296413	0.00866229	0.00704495	749	tags=56%, list=36%, signal=40%	IQGAP3/PTGER4/SRGAP2C/KRT19/MYCBP2/PAK3/BAG4/WDPCP/HIP1/LLGL1/MPDZ/SPC25/HSPA1B/ROCK2/KIF2C/MYH10/DAG1/EMP2/PLCE1/CEP126/WEE1/PPARGC1B/RACGAP1/XPO1/TENM1/ASAP3/PATJ/CARMIL1/CEP70/KIF18A/SPAST/BRCA2/SMC3/BCAS3/SPDL1/ELMO1/CCDC69/ID1/STARD8/SPRY1/KIF4A/TUBA4A/EPB41/ECT2/TACC3/TPX2/SUN2/DPYSL3/SYNM/KNSTRN/TMSB15A/PHIP/ANK2/DPYSL2/TNXB/SPAG5/NDC80/CEP44/NLGN1/KIFC1/SASS6/MYO18A/ANLN/MAD2L1/SGO1/FHOD1…
	GO:0050729	positive regulation of inflammatory response	26	0.559418	2.15702	0.000312022	0.009	0.00731961	206	tags=42%, list=10%, signal=39%	TREM2/IL1RL1/CCL3/IL6/ALOX5AP/FABP4/NUPR1/TNFSF4/IL1B/C3/NFKBIZ
	GO:0009913	epidermal cell differentiation	26	0.558591	2.15383	0.00032688	0.00914372	0.00743649	158	tags=31%, list=8%, signal=29%	LCE1F/ESRP1/ABCA12/LCE1E/LCE1B/LCE1C/CSTA/PPL
	GO:0045638	negative regulation of myeloid cell differentiation	10	0.728057	2.09319	0.000333968	0.00914372	0.00743649	412	tags=80%, list=20%, signal=65%	CEACAM1/CCL3/H4C8/INPP5D/INHBA/ZFPM1/H4C14/TLR4
	GO:0032612	interleukin-1 production	15	0.659219	2.15725	0.00033472	0.00914372	0.00743649	103	tags=40%, list=5%, signal=38%	PYHIN1/TREM2/CEACAM1/CCL3/IL6/SAA1
	GO:0032652	regulation of interleukin-1 production	15	0.659219	2.15725	0.00033472	0.00914372	0.00743649	103	tags=40%, list=5%, signal=38%	PYHIN1/TREM2/CEACAM1/CCL3/IL6/SAA1
	GO:0002687	positive regulation of leukocyte migration	20	0.60453	2.1621	0.000337589	0.00914372	0.00743649	172	tags=45%, list=8%, signal=42%	TREM2/CXCR2/CCL3/IL6/CXCL8/CCL4/PGF/TNFRSF14/EDN1
	GO:0071345	cellular response to cytokine stimulus	101	0.369793	1.93733	0.000343112	0.00918135	0.00746709	234	tags=25%, list=11%, signal=23%	PYHIN1/TREM2/CEACAM1/CSF2/CXCR2/LCN2/IL1RL1/CCL3/IL6/IL36G/CSF3/CXCL3/CXCL2/CXCL8/FABP4/EBI3/IL12RB1/CCL4/TNFRSF14/CLDN1/EDN1/IL1B/LAPTM5/IFI27/IL1A
	GO:0014013	regulation of gliogenesis	14	0.662636	2.12467	0.000353226	0.00933947	0.0075957	181	tags=43%, list=9%, signal=39%	TP73/TREM2/IL6/ASPA/TENM4/IL1B
	GO:0000281	mitotic cytokinesis	19	-0.572297	-2.3358	0.000370465	0.00968004	0.00787268	693	tags=84%, list=33%, signal=57%	ROCK2/MYH10/RACGAP1/SPAST/CEP55/KIF4A/ECT2/ANLN/KIF23/KIF20B/INCENP/ANK3/CENPA/CIT/KIF20A/PLK1
	GO:0002694	regulation of leukocyte activation	68	0.4182	2.03316	0.000377452	0.00974791	0.00792787	336	tags=37%, list=16%, signal=32%	TREM2/CEACAM1/IL1RL1/CCL3/IL6/CD177/ADORA2A/EBI3/IL12RB1/LGALS9B/INPP5D/CDKN1A/TNFRSF14/TNFSF4/IL1B/LAPTM5/NFKBIZ/INHBA/IL1A/IL7R/CST7/TNFSF13/TNFAIP3/ITGB2/ZP3
	GO:0045132	meiotic chromosome segregation	18	-0.579889	-2.32503	0.000391981	0.0100068	0.00813841	402	tags=67%, list=19%, signal=54%	SGO1/SMC4/FANCM/SMC2/TOP2A/NUF2/BUB1B/BUB1/TTK/FANCD2/PLK1/SGO2
	GO:2000179	positive regulation of neural precursor cell proliferation	12	-0.656119	-2.2565	0.000437412	0.0110397	0.00897845	225	tags=58%, list=11%, signal=52%	NES/ADGRG1/GLI2/DISC1/SMO/ASPM/GLI1
	GO:0002252	immune effector process	74	0.403982	1.99705	0.000449611	0.0111547	0.00907201	620	tags=57%, list=30%, signal=41%	TREM2/CEACAM1/CCL3/IL6/CD177/IL12RB1/INPP5D/TNFRSF14/SLAMF7/TNFSF4/IL1B/C1S/SERPINB4/C3/LAPTM5/NFKBIZ/CD5L/IL7R/LCP1/TNFSF13/ITGB2/ZFPM1/CFB/ZP3/LACC1/HLA-B/DNAJB9/PTX3/TLR4/GPRC5B/RELB/IRF7/GRN/IL13RA2/MR1/ZC3H12A/VAMP8/SMAD7/CD22/ICAM1/HLA-A/MDK
	GO:0007091	metaphase/anaphase transition of mitotic cell cycle	17	-0.586518	-2.29974	0.000472104	0.0111547	0.00907201	552	tags=76%, list=26%, signal=57%	SPDL1/TACC3/NDC80/MAD2L1/BUB1B/TPR/BUB1/TTK/CCNB1/DLGAP5/PLK1/CENPF/CENPE
	GO:0010965	regulation of mitotic sister chromatid separation	17	-0.586518	-2.29974	0.000472104	0.0111547	0.00907201	552	tags=76%, list=26%, signal=57%	SPDL1/TACC3/NDC80/MAD2L1/BUB1B/TPR/BUB1/TTK/CCNB1/DLGAP5/PLK1/CENPF/CENPE
	GO:0044784	metaphase/anaphase transition of cell cycle	17	-0.586518	-2.29974	0.000472104	0.0111547	0.00907201	552	tags=76%, list=26%, signal=57%	SPDL1/TACC3/NDC80/MAD2L1/BUB1B/TPR/BUB1/TTK/CCNB1/DLGAP5/PLK1/CENPF/CENPE
	GO:0051306	mitotic sister chromatid separation	17	-0.586518	-2.29974	0.000472104	0.0111547	0.00907201	552	tags=76%, list=26%, signal=57%	SPDL1/TACC3/NDC80/MAD2L1/BUB1B/TPR/BUB1/TTK/CCNB1/DLGAP5/PLK1/CENPF/CENPE
	GO:1905818	regulation of chromosome separation	17	-0.586518	-2.29974	0.000472104	0.0111547	0.00907201	552	tags=76%, list=26%, signal=57%	SPDL1/TACC3/NDC80/MAD2L1/BUB1B/TPR/BUB1/TTK/CCNB1/DLGAP5/PLK1/CENPF/CENPE
	GO:0002460	adaptive immune response based on somatic recombination of immune receptors built from immunoglobulin superfamily domains	41	0.480271	2.08364	0.00048923	0.0112258	0.0091298	619	tags=66%, list=30%, signal=47%	TREM2/CEACAM1/IL1RL1/IL6/EBI3/IL12RB1/INPP5D/TNFSF4/IL1B/C1S/C3/NFKBIZ/IL7R/TNFSF13/TNFAIP3/ZP3/HLA-B/TLR4/RELB/IRF7/IL13RA2/MR1/ZC3H12A/SMAD7/CD274/ICAM1/HLA-A
	GO:0050000	chromosome localization	22	-0.524131	-2.25629	0.000498578	0.0112258	0.0091298	828	tags=86%, list=40%, signal=53%	CENPQ/NDE1/KIF22/KIF2C/KIF18A/SPDL1/SPAG5/NDC80/KIFC1/NUF2/CDCA8/FAM83D/INCENP/PSRC1/CCNB1/DLGAP5/KIF14/CENPF/CENPE
	GO:0051303	establishment of chromosome localization	22	-0.524131	-2.25629	0.000498578	0.0112258	0.0091298	828	tags=86%, list=40%, signal=53%	CENPQ/NDE1/KIF22/KIF2C/KIF18A/SPDL1/SPAG5/NDC80/KIFC1/NUF2/CDCA8/FAM83D/INCENP/PSRC1/CCNB1/DLGAP5/KIF14/CENPF/CENPE
	GO:0007411	axon guidance	43	-0.386011	-2.06971	0.000501738	0.0112258	0.0091298	391	tags=44%, list=19%, signal=37%	SEMA4D/NFIB/SEMA3A/SEMA5A/TUBB2B/NOG/EFNA3/GLI2/SLIT3/ETV1/SMO/EPHA3/HOXA2/EPHA1/PLXNA4/SCN1B/EPHA5/SEMA3D/UNC5A
	GO:0097485	neuron projection guidance	43	-0.386011	-2.06971	0.000501738	0.0112258	0.0091298	391	tags=44%, list=19%, signal=37%	SEMA4D/NFIB/SEMA3A/SEMA5A/TUBB2B/NOG/EFNA3/GLI2/SLIT3/ETV1/SMO/EPHA3/HOXA2/EPHA1/PLXNA4/SCN1B/EPHA5/SEMA3D/UNC5A
	GO:0032101	regulation of response to external stimulus	109	0.356004	1.88865	0.000509597	0.0112258	0.0091298	412	tags=35%, list=20%, signal=30%	PYHIN1/MMP3/TREM2/CEACAM1/CXCR2/IL1RL1/CCL3/IL6/SMPDL3B/ALOX5AP/SAA1/ADORA2A/CXCL8/FABP4/IL12RB1/CCL4/PGF/EDN1/NUPR1/TNFSF4/IL1B/SERPINB4/C3/NFKBIZ/CST7/C1QTNF1/TNFAIP3/DMTN/SERPINB2/LY96/GPX1/ZP3/LACC1/HLA-B/MAPK13/SPX/WNT4/TLR4
	GO:0002683	negative regulation of immune system process	54	0.445903	2.06469	0.000510492	0.0112258	0.0091298	620	tags=61%, list=30%, signal=44%	TREM2/CEACAM1/IL1RL1/CCL3/ADORA2A/LGALS9B/INPP5D/TNFRSF14/TNFSF4/APOD/SERPINB4/LAPTM5/INHBA/IL7R/CST7/TNFAIP3/ZFPM1/GPX1/HLA-B/TLR4/LPXN/KITLG/CASP3/PHPT1/GRN/IL13RA2/ZC3H12A/RHBDD3/SMAD7/CD22/CD274/HLA-A/MDK
	GO:0006950	response to stress	458	0.252355	1.5662	0.000515661	0.0112283	0.00913182	627	tags=38%, list=30%, signal=34%	RNASE7/PADI4/TP73/PYHIN1/MMP3/TREM2/CEACAM1/CSF2/SAA2/TREML1/CYP4F2/CXCR2/LCN2/GRIN2C/GRHL3/IL1RL1/CCL3/AREG/IL6/PNLIPRP2/CD177/PI3/TFEC/IL36G/SMPDL3B/ALOX5AP/DHRS2/CXCL3/CXCL2/SAA1/ADORA2A/APOBEC3H/CXCL8/FABP4/IL12RB1/CCL4/PLA2G4C/CYP2E1/DDIT3/PGF/SLPI/PPL/CDKN1A/TNFRSF14/SLAMF7/CLDN1/EDN1/FOLR1/NUPR1/TNFSF4/IL1B/XDH/H2BC4/C1S/BTG2/APOD/SERPINB4/SPATA18/C3/LAPTM5/NFKBIZ/SESN2/INHBA/CYGB/IFI27/SE…
	GO:0001818	negative regulation of cytokine production	39	0.487459	2.08991	0.000534699	0.0115298	0.00937704	610	tags=64%, list=29%, signal=46%	TREM2/CEACAM1/IL1RL1/IL6/DDIT3/LGALS9B/INPP5D/TNFSF4/APOD/LAPTM5/INHBA/TNFAIP3/ZFPM1/HDAC9/TLR4/RELB/ANXA4/SARS1/KLF4/ZC3H12A/SMAD7/GBA/ABCD1/CD274/FN1
	GO:0061640	cytoskeleton-dependent cytokinesis	20	-0.542291	-2.25713	0.000545444	0.0116484	0.0094735	693	tags=80%, list=33%, signal=54%	ROCK2/MYH10/RACGAP1/SPAST/CEP55/KIF4A/ECT2/ANLN/KIF23/KIF20B/INCENP/ANK3/CENPA/CIT/KIF20A/PLK1
	GO:0002274	myeloid leukocyte activation	33	0.508375	2.09001	0.000561014	0.0118668	0.00965113	111	tags=27%, list=5%, signal=26%	TREM2/CSF2/CXCR2/IL1RL1/CCL3/IL6/CD177/DHRS2/CXCL8
	GO:0044255	cellular lipid metabolic process	107	0.354993	1.87729	0.000584226	0.0121402	0.0098735	214	tags=22%, list=10%, signal=21%	AKR1B10/ABCA12/CYP4F3/CEACAM1/CYP4F2/MLXIPL/PNLIPRP2/SMPDL3B/ALOX5AP/IP6K3/FAM135B/CEL/FUCA1/AADAC/PLA2G4C/CYP2E1/ABCA4/INPP5D/EDN1/IL1B/APOD/C3/SESN2/CYGB
	GO:0002703	regulation of leukocyte mediated immunity	29	0.53244	2.1151	0.000584872	0.0121402	0.0098735	619	tags=72%, list=30%, signal=52%	TREM2/CEACAM1/IL6/CD177/IL12RB1/TNFSF4/IL1B/SERPINB4/C3/IL7R/TNFSF13/ITGB2/ZP3/HLA-B/TLR4/IL13RA2/MR1/VAMP8/SMAD7/ICAM1/HLA-A
	GO:0032103	positive regulation of response to external stimulus	56	0.436282	2.03491	0.000602603	0.0122571	0.00996856	206	tags=30%, list=10%, signal=28%	PYHIN1/TREM2/CXCR2/IL1RL1/CCL3/IL6/ALOX5AP/CXCL8/FABP4/CCL4/PGF/EDN1/NUPR1/TNFSF4/IL1B/C3/NFKBIZ
	GO:0150076	neuroinflammatory response	11	0.693163	2.05669	0.000610319	0.0122571	0.00996856	267	tags=64%, list=13%, signal=56%	MMP3/TREM2/CCL3/IL6/NUPR1/IL1B/CST7
	GO:0150077	regulation of neuroinflammatory response	11	0.693163	2.05669	0.000610319	0.0122571	0.00996856	267	tags=64%, list=13%, signal=56%	MMP3/TREM2/CCL3/IL6/NUPR1/IL1B/CST7
	GO:0031175	neuron projection development	139	-0.243068	-1.7184	0.000612578	0.0122571	0.00996856	451	tags=37%, list=22%, signal=31%	FMR1/DPYSL2/MBOAT1/NLGN1/KIRREL3/MEF2C/NCAM2/SEMA4D/MTR/NFIB/EEF2K/CAMK1D/KREMEN1/SEMA3A/NEGR1/AURKA/HMGB1/SEMA5A/PDZD7/TUBB2B/NOG/CDC20/KIF20B/STX1B/SLITRK5/CELSR2/ANK3/EFNA3/FOXO6/GLI2/SLIT3/ETV1/DISC1/SMO/EPHA3/HOXA2/WNT7B/MAP2/EPHA1/PLXNA4/VASH2/SCN1B/EPHA5/SEMA3D/LRRK2/PPFIA2/UNC5A/NREP/ADGRV1/BMP5/NGEF
	GO:0033045	regulation of sister chromatid segregation	18	-0.558978	-2.24119	0.000671968	0.0133254	0.0108374	552	tags=72%, list=26%, signal=54%	SPDL1/TACC3/NDC80/MAD2L1/BUB1B/TPR/BUB1/TTK/CCNB1/DLGAP5/PLK1/CENPF/CENPE
	GO:0045685	regulation of glial cell differentiation	15	0.64108	2.09789	0.000685379	0.013471	0.0109559	84	tags=33%, list=4%, signal=32%	TP73/TREM2/IL6/ASPA/TENM4
	GO:0071621	granulocyte chemotaxis	16	0.624703	2.08692	0.000709075	0.0136237	0.01108	172	tags=50%, list=8%, signal=46%	CXCR2/CCL3/CXCL3/CXCL2/SAA1/CXCL8/CCL4/EDN1
	GO:0030071	regulation of mitotic metaphase/anaphase transition	16	-0.59247	-2.27364	0.000711549	0.0136237	0.01108	426	tags=69%, list=20%, signal=55%	NDC80/MAD2L1/BUB1B/TPR/BUB1/TTK/CCNB1/DLGAP5/PLK1/CENPF/CENPE
	GO:1902099	regulation of metaphase/anaphase transition of cell cycle	16	-0.59247	-2.27364	0.000711549	0.0136237	0.01108	426	tags=69%, list=20%, signal=55%	NDC80/MAD2L1/BUB1B/TPR/BUB1/TTK/CCNB1/DLGAP5/PLK1/CENPF/CENPE
	GO:1901989	positive regulation of cell cycle phase transition	20	-0.536926	-2.2348	0.00071769	0.0136238	0.0110801	359	tags=60%, list=17%, signal=50%	CDC25C/MTBP/HSPA2/FAM83D/ATAD5/HYAL1/RGCC/STXBP4/WNT10B/CCNB1/DLGAP5/GLI1
	GO:0002706	regulation of lymphocyte mediated immunity	22	0.562925	2.0707	0.000743472	0.0139937	0.0113809	377	tags=55%, list=18%, signal=45%	TREM2/CEACAM1/IL6/IL12RB1/TNFSF4/IL1B/SERPINB4/C3/IL7R/TNFSF13/ZP3/HLA-B
	GO:0045839	negative regulation of mitotic nuclear division	14	-0.607029	-2.21449	0.000768843	0.0142866	0.0116192	426	tags=79%, list=20%, signal=63%	SPDL1/NDC80/MAD2L1/BUB1B/TPR/MTBP/BUB1/TTK/CCNB1/PLK1/CENPF
	GO:0051784	negative regulation of nuclear division	16	-0.585575	-2.24718	0.000793651	0.0142866	0.0116192	426	tags=69%, list=20%, signal=55%	NDC80/MAD2L1/BUB1B/TPR/MTBP/FBXO43/BUB1/TTK/CCNB1/PLK1/CENPF
	GO:0007094	mitotic spindle assembly checkpoint signaling	12	-0.638263	-2.19509	0.000797633	0.0142866	0.0116192	552	tags=83%, list=26%, signal=62%	SPDL1/NDC80/MAD2L1/BUB1B/TPR/BUB1/TTK/CCNB1/PLK1/CENPF
	GO:0031577	spindle checkpoint signaling	12	-0.638263	-2.19509	0.000797633	0.0142866	0.0116192	552	tags=83%, list=26%, signal=62%	SPDL1/NDC80/MAD2L1/BUB1B/TPR/BUB1/TTK/CCNB1/PLK1/CENPF
	GO:0071173	spindle assembly checkpoint signaling	12	-0.638263	-2.19509	0.000797633	0.0142866	0.0116192	552	tags=83%, list=26%, signal=62%	SPDL1/NDC80/MAD2L1/BUB1B/TPR/BUB1/TTK/CCNB1/PLK1/CENPF
	GO:0071174	mitotic spindle checkpoint signaling	12	-0.638263	-2.19509	0.000797633	0.0142866	0.0116192	552	tags=83%, list=26%, signal=62%	SPDL1/NDC80/MAD2L1/BUB1B/TPR/BUB1/TTK/CCNB1/PLK1/CENPF
	GO:0014015	positive regulation of gliogenesis	11	0.684317	2.03045	0.000874241	0.0155335	0.0126332	181	tags=45%, list=9%, signal=42%	TP73/IL6/ASPA/TENM4/IL1B
	GO:0002682	regulation of immune system process	157	0.315837	1.77068	0.000888756	0.0156159	0.0127003	336	tags=29%, list=16%, signal=26%	PYHIN1/TREM2/CEACAM1/CXCR2/IL1RL1/CCL3/IL6/CD177/SMPDL3B/CSF3/H4C8/ADORA2A/CXCL8/EBI3/IL12RB1/CCL4/LGALS9B/PGF/CTSS/INPP5D/CDKN1A/TNFRSF14/EDN1/TNFSF4/IL1B/C1S/APOD/SERPINB4/C3/LAPTM5/NFKBIZ/INHBA/IL1A/CD5L/IL7R/CST7/TNFSF13/TNFAIP3/ITGB2/ZFPM1/H4C14/LY96/CFB/GPX1/ZP3
	GO:0000910	cytokinesis	30	-0.445198	-2.13029	0.000892943	0.0156159	0.0127003	745	tags=73%, list=36%, signal=48%	CDC25B/ROCK2/MYH10/RACGAP1/SPAST/BRCA2/E2F8/CEP55/KIF4A/ECT2/ANLN/KIF23/AURKA/KIF20B/PLK4/INCENP/ANK3/CENPA/CIT/KIF20A/KIF14/PLK1
	GO:0051726	regulation of cell cycle	172	-0.22307	-1.64342	0.000900753	0.0156295	0.0127113	584	tags=44%, list=28%, signal=34%	DBF4B/SPAST/BRCA2/E2F8/SFPQ/SPDL1/WNT5A/LSM11/ID2/DBF4/E2F5/ECT2/TACC3/TPX2/KNSTRN/PHIP/SPAG5/NDC80/CDKN3/ANLN/MAD2L1/KIF23/CKS2/TFAP4/CDC25C/GTSE1/PRR11/BUB1B/TPR/AURKA/MTBP/CENPJ/BIRC5/GPSM2/FBXO43/KIF11/CDCA2/CDC20/CCNF/HSPA2/FAM83D/KIF20B/BUB1/ATAD5/CDK11A/HYAL1/TTK/PLK4/INCENP/RGCC/NEK2/CDKN1C/FANCD2/HOXA13/STXBP4/SKP2/WNT10B/KIF15/PSRC1/MKI67/CCNB1/CIT/SOX4/DLGAP5/KIF20A/KIF14/PLK1/CDKN2C/C…
	GO:0019935	cyclic-nucleotide-mediated signaling	10	-0.664071	-2.12677	0.000922279	0.0158632	0.0129013	110	tags=50%, list=5%, signal=48%	AKAP6/EPHA5/RASD2/PDE3A/PDE7B
	GO:0050866	negative regulation of cell activation	31	0.507165	2.05071	0.000928505	0.0158632	0.0129013	620	tags=68%, list=30%, signal=48%	TREM2/CEACAM1/ADORA2A/LGALS9B/INPP5D/TNFRSF14/TNFSF4/LAPTM5/INHBA/CYGB/CST7/C1QTNF1/TNFAIP3/CASP3/GRN/IL13RA2/ZC3H12A/RHBDD3/SMAD7/CD274/MDK
	GO:1905952	regulation of lipid localization	18	0.599822	2.07744	0.000948885	0.0160876	0.0130839	271	tags=50%, list=13%, signal=44%	ABCA12/TREM2/CYP4F2/IL6/EDN1/IL1B/C3/ATP8A1/C1QTNF1
	GO:0051310	metaphase plate congression	20	-0.522226	-2.17361	0.000976058	0.0164229	0.0133566	429	tags=70%, list=21%, signal=56%	KIF18A/SPDL1/SPAG5/NDC80/KIFC1/NUF2/CDCA8/FAM83D/INCENP/PSRC1/CCNB1/KIF14/CENPF/CENPE
	GO:0002443	leukocyte mediated immunity	43	0.461031	2.02507	0.000984757	0.0164447	0.0133743	552	tags=56%, list=26%, signal=42%	TREM2/CEACAM1/CCL3/IL6/CD177/IL12RB1/INPP5D/SLAMF7/TNFSF4/IL1B/C1S/SERPINB4/C3/IL7R/TNFSF13/ITGB2/ZP3/HLA-B/TLR4/IRF7/IL13RA2/MR1/VAMP8/SMAD7
	GO:0002696	positive regulation of leukocyte activation	44	0.455867	2.01514	0.0009942	0.0164669	0.0133924	336	tags=41%, list=16%, signal=35%	TREM2/IL1RL1/CCL3/IL6/CD177/EBI3/IL12RB1/INPP5D/CDKN1A/TNFRSF14/TNFSF4/IL1B/NFKBIZ/IL1A/IL7R/TNFSF13/ITGB2/ZP3
	GO:0034097	response to cytokine	114	0.341873	1.82708	0.00100092	0.0164669	0.0133924	234	tags=23%, list=11%, signal=21%	PYHIN1/TREM2/CEACAM1/CSF2/CXCR2/LCN2/IL1RL1/CCL3/IL6/IL36G/CSF3/CXCL3/CXCL2/CXCL8/FABP4/EBI3/IL12RB1/CCL4/TNFRSF14/CLDN1/EDN1/IL1B/LAMP3/LAPTM5/IFI27/IL1A
	GO:0044772	mitotic cell cycle phase transition	81	-0.294867	-1.8636	0.00109139	0.0178234	0.0144956	426	tags=48%, list=20%, signal=40%	DBF4B/SPAST/SPDL1/LSM11/ID2/DBF4/TACC3/NDC80/CDKN3/ANLN/MAD2L1/CKS2/TFAP4/CDC25C/GTSE1/FBXL7/BUB1B/TPR/AURKA/MTBP/CCNF/HSPA2/TPD52L1/BUB1/HYAL1/NES/TTK/RGCC/SKP2/WNT10B/CCNB1/SOX4/DLGAP5/KIF14/PLK1/CDKN2C/CCNA2/CENPF/CENPE
	GO:0008544	epidermis development	39	0.47059	2.01758	0.00113975	0.0184773	0.0150274	211	tags=28%, list=10%, signal=26%	LCE1F/ESRP1/ABCA12/LCE1E/LCE1B/LCE1C/GRHL3/GJB5/CSTA/PPL/INHBA
	GO:0002250	adaptive immune response	55	0.421146	1.95713	0.00119338	0.0192065	0.0156205	294	tags=35%, list=14%, signal=30%	TREM2/CEACAM1/IL1RL1/IL6/EBI3/IL12RB1/CTSS/INPP5D/TNFRSF14/SLAMF7/TNFSF4/IL1B/C1S/LAMP3/C3/NFKBIZ/IL7R/TNFSF13/TNFAIP3
	GO:1905954	positive regulation of lipid localization	15	0.620996	2.03217	0.00121137	0.0193557	0.0157418	604	tags=87%, list=29%, signal=62%	ABCA12/TREM2/CYP4F2/EDN1/IL1B/C3/ATP8A1/C1QTNF1/PLTP/TRIAP1/ZC3H12A/SPP1/ABCA1
	GO:0050777	negative regulation of immune response	21	0.561543	2.0364	0.00122182	0.0193833	0.0157643	552	tags=71%, list=26%, signal=53%	TREM2/CEACAM1/IL1RL1/INPP5D/TNFRSF14/TNFSF4/SERPINB4/IL7R/TNFAIP3/GPX1/HLA-B/GRN/IL13RA2/ZC3H12A/SMAD7
	GO:0002708	positive regulation of lymphocyte mediated immunity	15	0.618675	2.02457	0.00124325	0.0195833	0.0159269	377	tags=60%, list=18%, signal=50%	TREM2/IL6/IL12RB1/TNFSF4/IL1B/C3/TNFSF13/ZP3/HLA-B
	GO:0000904	cell morphogenesis involved in differentiation	97	-0.266185	-1.7523	0.00126556	0.0197944	0.0160985	292	tags=30%, list=14%, signal=27%	SEMA5A/PDZD7/TUBB2B/NOG/SPINT2/SLITRK5/HOXA13/CELSR2/ANK3/EFNA3/GLI2/SLIT3/ETV1/DISC1/AR/KIF14/SMO/EPHA3/HOXA2/MAP2/EPHA1/PLXNA4/SCN1B/EPHA5/SEMA3D/LRRK2/PPFIA2/UNC5A/NGEF
	GO:0030595	leukocyte chemotaxis	28	0.514764	2.0267	0.00132155	0.0205256	0.0166932	172	tags=36%, list=8%, signal=33%	CXCR2/CCL3/IL6/CXCL3/CXCL2/SAA1/CXCL8/CCL4/PGF/EDN1
	GO:0002819	regulation of adaptive immune response	31	0.49781	2.01288	0.00140727	0.0217051	0.0176525	377	tags=48%, list=18%, signal=40%	TREM2/CEACAM1/IL1RL1/IL6/IL12RB1/TNFRSF14/TNFSF4/IL1B/C3/NFKBIZ/IL7R/TNFSF13/TNFAIP3/ZP3/HLA-B
	GO:0031349	positive regulation of defense response	39	0.464458	1.9913	0.00146339	0.0219566	0.0178571	206	tags=31%, list=10%, signal=28%	PYHIN1/TREM2/IL1RL1/CCL3/IL6/ALOX5AP/FABP4/NUPR1/TNFSF4/IL1B/C3/NFKBIZ
	GO:0002690	positive regulation of leukocyte chemotaxis	15	0.613537	2.00776	0.00149827	0.0219566	0.0178571	172	tags=47%, list=8%, signal=43%	CXCR2/CCL3/IL6/CXCL8/CCL4/PGF/EDN1
	GO:0033046	negative regulation of sister chromatid segregation	13	-0.591914	-2.10054	0.00151254	0.0219566	0.0178571	426	tags=77%, list=20%, signal=62%	SPDL1/NDC80/MAD2L1/BUB1B/TPR/BUB1/TTK/CCNB1/PLK1/CENPF
	GO:0033048	negative regulation of mitotic sister chromatid segregation	13	-0.591914	-2.10054	0.00151254	0.0219566	0.0178571	426	tags=77%, list=20%, signal=62%	SPDL1/NDC80/MAD2L1/BUB1B/TPR/BUB1/TTK/CCNB1/PLK1/CENPF
	GO:0045841	negative regulation of mitotic metaphase/anaphase transition	13	-0.591914	-2.10054	0.00151254	0.0219566	0.0178571	426	tags=77%, list=20%, signal=62%	SPDL1/NDC80/MAD2L1/BUB1B/TPR/BUB1/TTK/CCNB1/PLK1/CENPF
	GO:0051985	negative regulation of chromosome segregation	13	-0.591914	-2.10054	0.00151254	0.0219566	0.0178571	426	tags=77%, list=20%, signal=62%	SPDL1/NDC80/MAD2L1/BUB1B/TPR/BUB1/TTK/CCNB1/PLK1/CENPF
	GO:1902100	negative regulation of metaphase/anaphase transition of cell cycle	13	-0.591914	-2.10054	0.00151254	0.0219566	0.0178571	426	tags=77%, list=20%, signal=62%	SPDL1/NDC80/MAD2L1/BUB1B/TPR/BUB1/TTK/CCNB1/PLK1/CENPF
	GO:1905819	negative regulation of chromosome separation	13	-0.591914	-2.10054	0.00151254	0.0219566	0.0178571	426	tags=77%, list=20%, signal=62%	SPDL1/NDC80/MAD2L1/BUB1B/TPR/BUB1/TTK/CCNB1/PLK1/CENPF
	GO:2000816	negative regulation of mitotic sister chromatid separation	13	-0.591914	-2.10054	0.00151254	0.0219566	0.0178571	426	tags=77%, list=20%, signal=62%	SPDL1/NDC80/MAD2L1/BUB1B/TPR/BUB1/TTK/CCNB1/PLK1/CENPF
	GO:0001817	regulation of cytokine production	100	0.349352	1.82593	0.00152428	0.0219833	0.0178787	620	tags=49%, list=30%, signal=36%	PYHIN1/TREM2/CEACAM1/CSF2/IL1RL1/CCL3/IL6/SAA1/EBI3/IL12RB1/DDIT3/LGALS9B/INPP5D/TNFRSF14/TNFSF4/IL1B/APOD/C3/LAPTM5/INHBA/IL1A/POU2F2/TNFAIP3/ZFPM1/LY96/ZP3/LACC1/HDAC9/HLA-B/MAPK13/TLR4/GPRC5B/RELB/ANXA4/ATP6AP2/IRF7/SARS1/KLF4/ZC3H12A/SMAD7/GBA/ABCD1/PLD3/CD274/SERPINB7/ARHGEF2/FN1/HLA-A/MDK
	GO:0002822	regulation of adaptive immune response based on somatic recombination of immune receptors built from immunoglobulin superfamily domains	28	0.510178	2.00864	0.00157117	0.0225134	0.0183099	377	tags=50%, list=18%, signal=42%	TREM2/CEACAM1/IL1RL1/IL6/IL12RB1/TNFSF4/IL1B/C3/NFKBIZ/IL7R/TNFSF13/TNFAIP3/ZP3/HLA-B
	GO:0051653	spindle localization	13	-0.590573	-2.09578	0.00161686	0.0230195	0.0187215	552	tags=77%, list=26%, signal=57%	SPDL1/SPRY1/SPAG5/NDC80/MAD2L1/GPSM2/SAPCD2/CENPA/PLK1/ASPM
	GO:0046777	protein autophosphorylation	24	-0.468205	-2.07818	0.00168007	0.0237671	0.0193295	364	tags=46%, list=17%, signal=38%	EEF2K/AURKA/TTK/NEK2/STK17B/RASSF2/EPHA1/LRRK2/PDGFRB/CSF1R/HIPK4
	GO:2001251	negative regulation of chromosome organization	19	-0.515882	-2.10555	0.00170984	0.023945	0.0194742	592	tags=68%, list=28%, signal=50%	XRN1/SPDL1/NDC80/MAD2L1/TOP2A/BUB1B/TPR/BUB1/TTK/CCNB1/PLK1/CENPF/PIF1
	GO:0048667	cell morphogenesis involved in neuron differentiation	82	-0.285313	-1.80895	0.0017142	0.023945	0.0194742	420	tags=38%, list=20%, signal=31%	NLGN1/MEF2C/SEMA4D/NFIB/EEF2K/SEMA3A/SEMA5A/PDZD7/TUBB2B/NOG/SLITRK5/CELSR2/ANK3/EFNA3/GLI2/SLIT3/ETV1/DISC1/SMO/EPHA3/HOXA2/MAP2/EPHA1/PLXNA4/SCN1B/EPHA5/SEMA3D/LRRK2/PPFIA2/UNC5A/NGEF
	GO:0002684	positive regulation of immune system process	104	0.342382	1.80186	0.00173592	0.0240967	0.0195976	537	tags=42%, list=26%, signal=33%	PYHIN1/TREM2/CEACAM1/CXCR2/IL1RL1/CCL3/IL6/CD177/CXCL8/EBI3/IL12RB1/CCL4/PGF/INPP5D/CDKN1A/TNFRSF14/EDN1/TNFSF4/IL1B/C1S/C3/LAPTM5/NFKBIZ/IL1A/CD5L/IL7R/TNFSF13/ITGB2/CFB/ZP3/LACC1/HLA-B/DNAJB9/TLR4/LPXN/GPRC5B/KITLG/PHPT1/IRF7/GRN/IL13RA2/MR1/ZC3H12A/VAMP8
	GO:0050867	positive regulation of cell activation	45	0.438404	1.94809	0.00177569	0.0244238	0.0198636	336	tags=40%, list=16%, signal=34%	TREM2/IL1RL1/CCL3/IL6/CD177/EBI3/IL12RB1/INPP5D/CDKN1A/TNFRSF14/TNFSF4/IL1B/NFKBIZ/IL1A/IL7R/TNFSF13/ITGB2/ZP3
	GO:0031341	regulation of cell killing	11	0.66566	1.97509	0.00178147	0.0244238	0.0198636	619	tags=91%, list=30%, signal=64%	CEACAM1/IL12RB1/SERPINB4/CD5L/IL7R/HLA-B/BCL2L1/MR1/ICAM1/HLA-A
	GO:2000177	regulation of neural precursor cell proliferation	19	-0.515123	-2.10245	0.00179533	0.0244628	0.0198953	229	tags=47%, list=11%, signal=43%	SPINT2/NES/ADGRG1/GLI2/DISC1/SMO/LRRK2/ASPM/GLI1
	GO:0002821	positive regulation of adaptive immune response	17	0.585367	1.99307	0.00184395	0.0248207	0.0201864	377	tags=59%, list=18%, signal=49%	TREM2/IL6/IL12RB1/TNFSF4/IL1B/C3/NFKBIZ/TNFSF13/ZP3/HLA-B
	GO:0002824	positive regulation of adaptive immune response based on somatic recombination of immune receptors built from immunoglobulin superfamily domains	17	0.585367	1.99307	0.00184395	0.0248207	0.0201864	377	tags=59%, list=18%, signal=49%	TREM2/IL6/IL12RB1/TNFSF4/IL1B/C3/NFKBIZ/TNFSF13/ZP3/HLA-B
	GO:0050900	leukocyte migration	44	0.440294	1.9463	0.00191936	0.0256801	0.0208854	193	tags=32%, list=9%, signal=30%	TREM2/CXCR2/CCL3/IL6/CD177/CXCL3/CXCL2/SAA1/CXCL8/CCL4/PGF/TNFRSF14/EDN1/APOD
	GO:0050921	positive regulation of chemotaxis	20	0.555701	1.98746	0.00194881	0.025918	0.0210788	172	tags=40%, list=8%, signal=37%	TREM2/CXCR2/CCL3/IL6/CXCL8/CCL4/PGF/EDN1
	GO:0016358	dendrite development	36	-0.385225	-1.95423	0.00222868	0.0294636	0.0239625	514	tags=50%, list=25%, signal=38%	ID1/DCDC2/FMR1/NLGN1/MEF2C/SEMA4D/EEF2K/CAMK1D/SEMA3A/CDC20/CELSR2/FOXO6/DISC1/MAP2/LRRK2/PPFIA2/BMP5/NGEF
	GO:0010628	positive regulation of gene expression	152	0.30396	1.69611	0.00243484	0.0319987	0.0260242	452	tags=33%, list=22%, signal=28%	PYHIN1/TREM2/CSF2/LCN2/GRHL3/NGF/IL1RL1/CCL3/IL6/DKK1/MYOM1/IL36G/SAA1/CXCL8/EBI3/IL12RB1/DDIT3/LGALS9B/TNFRSF14/TNFSF4/IL1B/LAMP3/C3/LAPTM5/INHBA/SCX/ACTA2/IL1A/IL7R/PPP1R15A/C1QTNF1/RPS27L/ATF3/TNFSF13/POU2F2/ZFPM1/GDNF/LY96/SERTAD1/ZP3/LACC1/MAPK13/DNAJB9/TLR4/MDM2/GPRC5B/RELB/TP53INP1/EIF5A2/ERN1
	GO:0048858	cell projection morphogenesis	91	-0.265085	-1.7194	0.00247675	0.0321024	0.0261085	420	tags=37%, list=20%, signal=31%	NLGN1/KIRREL3/SEMA4D/NFIB/EEF2K/SEMA3A/AURKA/SEMA5A/TUBB2B/NOG/KIF20B/NES/SLITRK5/CELSR2/ANK3/EFNA3/GLI2/SLIT3/ETV1/DISC1/SMO/EPHA3/HOXA2/WNT7B/MAP2/EPHA1/PLXNA4/SCN1B/EPHA5/SEMA3D/LRRK2/PPFIA2/UNC5A/NGEF
	GO:0070192	chromosome organization involved in meiotic cell cycle	14	-0.559932	-2.04268	0.00249211	0.0321024	0.0261085	402	tags=64%, list=19%, signal=52%	SGO1/SMC4/SMC2/NCAPD2/BUB1B/BUB1/INCENP/FANCD2/SGO2
	GO:0042060	wound healing	59	0.396787	1.87273	0.00249443	0.0321024	0.0261085	454	tags=44%, list=22%, signal=36%	CEACAM1/TREML1/CYP4F2/GRHL3/IL6/SAA1/ADORA2A/PPL/CDKN1A/CLDN1/EDN1/SERPIND1/IL1A/C1QTNF1/TGFA/TNFAIP3/DMTN/SERPINB2/SERPINA1/GPX1/IL24/WNT4/TLR4/HBEGF/CYP4F11/CASP3
	GO:0051129	negative regulation of cellular component organization	101	-0.252119	-1.67127	0.00250054	0.0321024	0.0261085	477	tags=40%, list=23%, signal=32%	TPX2/DPYSL3/TMSB15A/NDC80/NLGN1/MAD2L1/SEMA4D/ACVRL1/TOP2A/KREMEN1/SEMA3A/BUB1B/TPR/BMERB1/MTBP/HMGB1/SEMA5A/FBXO43/BMP6/CCNF/HSPA2/BUB1/STX1B/TTK/CORO1A/ARHGAP28/CCNB1/AR/KIF14/EPHA3/PLK1/MAP2/CENPF/CGNL1/SMAD6/SEMA3D/LRRK2/PIF1/TET1/NGEF
	GO:0042742	defense response to bacterium	22	0.531567	1.95535	0.00262491	0.0335053	0.0272495	263	tags=41%, list=13%, signal=36%	RNASE7/TREM2/LCN2/IL6/PI3/SLPI/TNFRSF14/H2BC4/IL7R
	GO:0043588	skin development	33	0.470605	1.93473	0.00264683	0.0335921	0.0273201	211	tags=30%, list=10%, signal=28%	LCE1F/ABCA12/LCE1E/LCE1B/LCE1C/GRHL3/CSTA/PPL/CLDN1/INHBA
	GO:0033047	regulation of mitotic sister chromatid segregation	14	-0.557393	-2.03342	0.0026777	0.0337907	0.0274816	426	tags=71%, list=20%, signal=57%	SPDL1/NDC80/MAD2L1/BUB1B/TPR/BUB1/TTK/CCNB1/PLK1/CENPF
	GO:0070507	regulation of microtubule cytoskeleton organization	26	-0.437269	-1.99597	0.00275238	0.0345369	0.0280885	995	tags=88%, list=48%, signal=47%	CKAP2/HNRNPU/BORA/EFNA5/CCSAP/MAP1B/MPDZ/HSPA1B/PATJ/CEP70/KIF18A/SPAST/TACC3/TPX2/SPAG5/TPR/BMERB1/GPSM2/KIF15/PSRC1/EPHA3/PLK1/MAP2
	GO:0044282	small molecule catabolic process	36	0.458483	1.92777	0.00286981	0.0358081	0.0291224	348	tags=33%, list=17%, signal=28%	AKR1B10/CYP4F3/CYP4F2/AKR1D1/ASPA/CEL/APOBEC3H/XDH/SESN2/ADHFE1/UPP1/SDSL
	GO:0002449	lymphocyte mediated immunity	35	0.461011	1.92499	0.00290984	0.0360591	0.0293265	377	tags=43%, list=18%, signal=36%	TREM2/CEACAM1/IL6/IL12RB1/INPP5D/SLAMF7/TNFSF4/IL1B/C1S/SERPINB4/C3/IL7R/TNFSF13/ZP3/HLA-B
	GO:0080134	regulation of response to stress	160	0.298701	1.67897	0.0029224	0.0360591	0.0293265	681	tags=48%, list=33%, signal=35%	PYHIN1/MMP3/TREM2/CEACAM1/IL1RL1/CCL3/IL6/SMPDL3B/ALOX5AP/SAA1/ADORA2A/FABP4/IL12RB1/DDIT3/CLDN1/EDN1/NUPR1/TNFSF4/IL1B/XDH/SERPINB4/C3/NFKBIZ/SESN2/GADD45A/PPP1R15A/CST7/C1QTNF1/TNFAIP3/DMTN/SERPINB2/FAS/GPX1/ZP3/LACC1/HLA-B/MAPK13/DNAJB9/FICD/WNT4/TLR4/HBEGF/MDM2/GPRC5B/ERN1/DYRK3/EPHA4/HMGA2/TRIAP1/IRF7/SESN1/NAMPT/KLF4/GRN/BCL2L1/MYLK/ZC3H12A/VAMP8/RHBDD3/GBA/TRAF4/BIRC3/ABCD1/SPP1/ANKRD1/ARH…
	GO:0044242	cellular lipid catabolic process	24	0.512758	1.93428	0.00296981	0.0363171	0.0295363	208	tags=33%, list=10%, signal=30%	AKR1B10/PNLIPRP2/SMPDL3B/CEL/FUCA1/AADAC/PLA2G4C/SESN2
	GO:0001816	cytokine production	102	0.335406	1.75989	0.00297601	0.0363171	0.0295363	620	tags=48%, list=30%, signal=36%	PYHIN1/TREM2/CEACAM1/CSF2/IL1RL1/CCL3/IL6/SAA1/EBI3/IL12RB1/DDIT3/LGALS9B/INPP5D/TNFRSF14/TNFSF4/IL1B/APOD/C3/LAPTM5/INHBA/IL1A/POU2F2/TNFAIP3/ZFPM1/LY96/ZP3/LACC1/HDAC9/HLA-B/MAPK13/TLR4/GPRC5B/RELB/ANXA4/ATP6AP2/IRF7/SARS1/KLF4/ZC3H12A/SMAD7/GBA/ABCD1/PLD3/CD274/SERPINB7/ARHGEF2/FN1/HLA-A/MDK
	GO:0032609	interferon-gamma production	23	0.518521	1.9317	0.00312293	0.0376957	0.0306576	336	tags=48%, list=16%, signal=41%	IL1RL1/EBI3/IL12RB1/DDIT3/LGALS9B/TNFSF4/IL1B/LAPTM5/INHBA/ZFPM1/ZP3
	GO:0032649	regulation of interferon-gamma production	23	0.518521	1.9317	0.00312293	0.0376957	0.0306576	336	tags=48%, list=16%, signal=41%	IL1RL1/EBI3/IL12RB1/DDIT3/LGALS9B/TNFSF4/IL1B/LAPTM5/INHBA/ZFPM1/ZP3
	GO:0032370	positive regulation of lipid transport	13	0.617822	1.93386	0.00314644	0.0377743	0.0307214	271	tags=54%, list=13%, signal=47%	ABCA12/TREM2/CYP4F2/EDN1/IL1B/ATP8A1/C1QTNF1
	GO:0008608	attachment of spindle microtubules to kinetochore	15	-0.539744	-2.02321	0.00319334	0.0381313	0.0310118	688	tags=80%, list=33%, signal=54%	KIF2C/RACGAP1/ECT2/KNSTRN/KNL1/SPAG5/NDC80/SGO1/NUF2/NEK2/CCNB1/CENPE
	GO:0032611	interleukin-1 beta production	12	0.630457	1.92448	0.00325482	0.0384519	0.0312726	48	tags=33%, list=2%, signal=33%	PYHIN1/TREM2/CCL3/IL6
	GO:0032651	regulation of interleukin-1 beta production	12	0.630457	1.92448	0.00325482	0.0384519	0.0312726	48	tags=33%, list=2%, signal=33%	PYHIN1/TREM2/CCL3/IL6
	GO:0052548	regulation of endopeptidase activity	58	0.392366	1.84484	0.00328803	0.0386387	0.0314244	350	tags=38%, list=17%, signal=32%	NGF/TNFSF15/PI3/ADORA2A/FETUB/SLPI/CSTA/XDH/LAMP3/SERPINB4/C3/LAPTM5/SERPIND1/CST7/PIDD1/RPS27L/SERPINB2/CYFIP2/FAS/SERPINA1/GPX1/NDUFA13
	GO:0090307	mitotic spindle assembly	19	-0.494395	-2.01785	0.00339118	0.0396411	0.0322397	695	tags=74%, list=33%, signal=50%	HSPA1B/RACGAP1/SMC3/KIF4A/TPX2/KIFC1/KIF23/TPR/CCDC61/KIF11/CDC20/NEK2/KIF15/PLK1
	GO:0006629	lipid metabolic process	153	0.298193	1.66516	0.00345231	0.0401444	0.032649	225	tags=19%, list=11%, signal=18%	AKR1B10/ABCA12/TREM2/CYP4F3/CEACAM1/CYP4F2/PNLIPRP3/AKR1D1/MLXIPL/PNLIPRP2/SMPDL3B/ALOX5AP/IP6K3/FAM135B/DHRS2/CEL/FUCA1/AADAC/PLA2G4C/CYP2E1/ABCA4/INPP5D/EDN1/IL1B/APOD/C3/SESN2/CYGB/FDXR
	GO:0061351	neural precursor cell proliferation	27	-0.422667	-1.95205	0.00349402	0.0404178	0.0328713	229	tags=37%, list=11%, signal=33%	SPINT2/NES/ADGRG1/GLI2/DISC1/KIF14/SMO/LRRK2/ASPM/GLI1
	GO:0032990	cell part morphogenesis	93	-0.257862	-1.68048	0.00353846	0.0405118	0.0329478	420	tags=37%, list=20%, signal=31%	NLGN1/KIRREL3/SEMA4D/NFIB/EEF2K/SEMA3A/AURKA/SEMA5A/TUBB2B/NOG/KIF20B/NES/SLITRK5/CELSR2/ANK3/EFNA3/GLI2/SLIT3/ETV1/DISC1/SMO/EPHA3/HOXA2/WNT7B/MAP2/EPHA1/PLXNA4/SCN1B/EPHA5/SEMA3D/LRRK2/PPFIA2/UNC5A/NGEF
	GO:0048812	neuron projection morphogenesis	88	-0.264811	-1.7049	0.00357924	0.0405118	0.0329478	420	tags=38%, list=20%, signal=31%	NLGN1/KIRREL3/SEMA4D/NFIB/EEF2K/SEMA3A/AURKA/SEMA5A/TUBB2B/NOG/KIF20B/SLITRK5/CELSR2/ANK3/EFNA3/GLI2/SLIT3/ETV1/DISC1/SMO/EPHA3/HOXA2/WNT7B/MAP2/EPHA1/PLXNA4/SCN1B/EPHA5/SEMA3D/LRRK2/PPFIA2/UNC5A/NGEF
	GO:0001501	skeletal system development	64	-0.298455	-1.77916	0.00357925	0.0405118	0.0329478	415	tags=36%, list=20%, signal=30%	HDAC4/MEF2C/INSIG1/SEMA4D/NFIB/ACVRL1/RARB/BMP6/NOG/HYAL1/HOXA13/WNT10B/GLI2/SOX4/RASSF2/HOXA2/WNT7B/BMP8B/SPNS2/NPR3/RANBP3L/BMP5/NOTUM
	GO:0120039	plasma membrane bounded cell projection morphogenesis	89	-0.261993	-1.69095	0.0036009	0.0405118	0.0329478	420	tags=37%, list=20%, signal=31%	NLGN1/KIRREL3/SEMA4D/NFIB/EEF2K/SEMA3A/AURKA/SEMA5A/TUBB2B/NOG/KIF20B/SLITRK5/CELSR2/ANK3/EFNA3/GLI2/SLIT3/ETV1/DISC1/SMO/EPHA3/HOXA2/WNT7B/MAP2/EPHA1/PLXNA4/SCN1B/EPHA5/SEMA3D/LRRK2/PPFIA2/UNC5A/NGEF
	GO:0007596	blood coagulation	29	0.479774	1.90588	0.00361159	0.0405118	0.0329478	327	tags=41%, list=16%, signal=35%	CEACAM1/TREML1/CYP4F2/IL6/SAA1/ADORA2A/EDN1/SERPIND1/C1QTNF1/DMTN/SERPINB2/SERPINA1
	GO:0050817	coagulation	29	0.479774	1.90588	0.00361159	0.0405118	0.0329478	327	tags=41%, list=16%, signal=35%	CEACAM1/TREML1/CYP4F2/IL6/SAA1/ADORA2A/EDN1/SERPIND1/C1QTNF1/DMTN/SERPINB2/SERPINA1
	GO:0002532	production of molecular mediator involved in inflammatory response	13	0.612369	1.91679	0.00374653	0.0417024	0.0339161	584	tags=77%, list=28%, signal=56%	TREM2/IL6/ALOX5AP/APOD/TLR4/GRN/ZC3H12A/VAMP8/ABCD1/PLD3
	GO:0030900	forebrain development	54	-0.321497	-1.83524	0.00375528	0.0417024	0.0339161	404	tags=39%, list=19%, signal=32%	KIRREL3/NFIB/SEMA3A/FOXP2/BMERB1/RARB/SEMA5A/NOG/TRAPPC9/ADGRG1/SLC8A1/GLI2/DISC1/KIF14/SMO/WNT7B/PLXNA4/EPHA5/LRRK2/ASPM/GLI1
	GO:0032689	negative regulation of interferon-gamma production	11	0.641162	1.9024	0.00381037	0.0420168	0.0341718	211	tags=55%, list=10%, signal=49%	IL1RL1/DDIT3/LGALS9B/TNFSF4/LAPTM5/INHBA
	GO:0006631	fatty acid metabolic process	48	0.411368	1.85643	0.00382143	0.0420168	0.0341718	214	tags=27%, list=10%, signal=25%	CYP4F3/CEACAM1/CYP4F2/MLXIPL/ALOX5AP/CEL/PLA2G4C/CYP2E1/EDN1/IL1B/C3/SESN2/CYGB
	GO:0010951	negative regulation of endopeptidase activity	32	0.465245	1.89743	0.00392961	0.0429935	0.0349661	333	tags=44%, list=16%, signal=37%	NGF/PI3/ADORA2A/FETUB/SLPI/CSTA/LAMP3/SERPINB4/C3/SERPIND1/CST7/SERPINB2/SERPINA1/GPX1
	GO:0046631	alpha-beta T cell activation	22	0.519175	1.90976	0.00396013	0.0431149	0.0350649	206	tags=41%, list=10%, signal=37%	IL6/ADORA2A/EBI3/IL12RB1/LGALS9B/TNFRSF14/WDFY4/TNFSF4/NFKBIZ
	GO:0006690	icosanoid metabolic process	18	0.552458	1.9134	0.00399776	0.0432158	0.035147	181	tags=39%, list=9%, signal=36%	CYP4F3/CYP4F2/ALOX5AP/PLA2G4C/CYP2E1/EDN1/IL1B
	GO:0006953	acute-phase response	11	0.639588	1.89773	0.00400831	0.0432158	0.035147	327	tags=64%, list=16%, signal=54%	SAA2/LCN2/IL6/SAA1/IL1B/IL1A/SERPINA1
	GO:0007599	hemostasis	30	0.471024	1.88758	0.00423914	0.0452262	0.036782	327	tags=40%, list=16%, signal=34%	CEACAM1/TREML1/CYP4F2/IL6/SAA1/ADORA2A/EDN1/SERPIND1/C1QTNF1/DMTN/SERPINB2/SERPINA1
	GO:0034612	response to tumor necrosis factor	39	0.435011	1.86505	0.00427759	0.0452262	0.036782	702	tags=67%, list=34%, signal=45%	LCN2/CCL3/CXCL8/FABP4/CCL4/TNFRSF14/CLDN1/EDN1/LAPTM5/TNFAIP3/AFF3/FAS/ADAMTS7/CASP3/HYAL3/ZC3H12A/GBA/BIRC3/ICAM1/ANKRD1/ARHGEF2/TRAF1/PTGS2/EDA2R/NR1D1/SPPL2B
	GO:0000132	establishment of mitotic spindle orientation	10	-0.60825	-1.94799	0.00428735	0.0452262	0.036782	552	tags=80%, list=26%, signal=59%	SPDL1/SPRY1/NDC80/MAD2L1/GPSM2/SAPCD2/CENPA/PLK1
	GO:0040001	establishment of mitotic spindle localization	10	-0.60825	-1.94799	0.00428735	0.0452262	0.036782	552	tags=80%, list=26%, signal=59%	SPDL1/SPRY1/NDC80/MAD2L1/GPSM2/SAPCD2/CENPA/PLK1
	GO:0021782	glial cell development	20	0.532376	1.90404	0.00429659	0.0452262	0.036782	110	tags=30%, list=5%, signal=29%	TREM2/IL6/ASPA/TENM4/ADORA2A/LAMC3
	GO:0002688	regulation of leukocyte chemotaxis	16	0.569315	1.90189	0.00434899	0.0455618	0.037055	172	tags=44%, list=8%, signal=40%	CXCR2/CCL3/IL6/CXCL8/CCL4/PGF/EDN1
	GO:0051293	establishment of spindle localization	12	-0.571901	-1.96686	0.00439985	0.0456638	0.0371379	793	tags=92%, list=38%, signal=57%	NDE1/LLGL1/SPDL1/SPRY1/SPAG5/NDC80/MAD2L1/GPSM2/SAPCD2/CENPA/PLK1
	GO:0051294	establishment of spindle orientation	12	-0.571901	-1.96686	0.00439985	0.0456638	0.0371379	793	tags=92%, list=38%, signal=57%	NDE1/LLGL1/SPDL1/SPRY1/SPAG5/NDC80/MAD2L1/GPSM2/SAPCD2/CENPA/PLK1
	GO:1901990	regulation of mitotic cell cycle phase transition	54	-0.316847	-1.80869	0.00449851	0.0464707	0.0377941	426	tags=43%, list=20%, signal=35%	NDC80/ANLN/MAD2L1/TFAP4/CDC25C/GTSE1/BUB1B/TPR/AURKA/MTBP/HSPA2/BUB1/HYAL1/TTK/RGCC/WNT10B/CCNB1/SOX4/DLGAP5/KIF14/PLK1/CENPF/CENPE
	GO:0010466	negative regulation of peptidase activity	33	0.45519	1.87136	0.00453127	0.0465923	0.037893	333	tags=42%, list=16%, signal=36%	NGF/PI3/ADORA2A/FETUB/SLPI/CSTA/LAMP3/SERPINB4/C3/SERPIND1/CST7/SERPINB2/SERPINA1/GPX1
	GO:0050863	regulation of T cell activation	35	0.448257	1.87174	0.00462151	0.0473012	0.0384696	263	tags=37%, list=13%, signal=33%	CEACAM1/IL6/ADORA2A/EBI3/IL12RB1/LGALS9B/TNFRSF14/TNFSF4/IL1B/LAPTM5/NFKBIZ/IL1A/IL7R
	GO:0007159	leukocyte cell-cell adhesion	42	0.425542	1.8589	0.00471692	0.0479042	0.03896	627	tags=62%, list=30%, signal=44%	CEACAM1/IL6/CD177/ADORA2A/EBI3/IL12RB1/LGALS9B/TNFRSF14/TNFSF4/IL1B/LAPTM5/NFKBIZ/IL1A/IL7R/ITGB2/ZP3/CASP3/KLF4/ZC3H12A/SMAD7/CHST2/CD274/ICAM1/HLA-A/MDK/FERMT3
	GO:0002263	cell activation involved in immune response	36	0.444166	1.86757	0.00474513	0.0479042	0.03896	620	tags=58%, list=30%, signal=42%	TREM2/CEACAM1/CCL3/IL6/CD177/IL12RB1/TNFSF4/NFKBIZ/LCP1/TNFSF13/ITGB2/ZFPM1/TLR4/RELB/GRN/IL13RA2/ZC3H12A/VAMP8/SMAD7/ICAM1/MDK
	GO:0002366	leukocyte activation involved in immune response	36	0.444166	1.86757	0.00474513	0.0479042	0.03896	620	tags=58%, list=30%, signal=42%	TREM2/CEACAM1/CCL3/IL6/CD177/IL12RB1/TNFSF4/NFKBIZ/LCP1/TNFSF13/ITGB2/ZFPM1/TLR4/RELB/GRN/IL13RA2/ZC3H12A/VAMP8/SMAD7/ICAM1/MDK
	GO:0002695	negative regulation of leukocyte activation	27	0.481373	1.87544	0.00490681	0.0491778	0.0399958	620	tags=67%, list=30%, signal=48%	CEACAM1/ADORA2A/LGALS9B/INPP5D/TNFRSF14/TNFSF4/LAPTM5/INHBA/CST7/TNFAIP3/CASP3/GRN/IL13RA2/ZC3H12A/RHBDD3/SMAD7/CD274/MDK
	GO:0031348	negative regulation of defense response	24	0.496907	1.87448	0.00491968	0.0491778	0.0399958	678	tags=71%, list=32%, signal=48%	TREM2/CEACAM1/SMPDL3B/SAA1/ADORA2A/SERPINB4/CST7/TNFAIP3/GPX1/HLA-B/KLF4/GRN/GBA/HLA-A/MDK/NR1D1/RIOK3
	GO:0032465	regulation of cytokinesis	20	-0.46919	-1.95286	0.0049377	0.0491778	0.0399958	631	tags=70%, list=30%, signal=49%	RACGAP1/SPAST/BRCA2/E2F8/ECT2/KIF23/AURKA/KIF20B/PLK4/INCENP/CIT/KIF20A/KIF14/PLK1
	GO:0002521	leukocyte differentiation	63	0.372759	1.78392	0.00498514	0.0494285	0.0401997	553	tags=48%, list=26%, signal=36%	TREM2/CEACAM1/CSF2/CCL3/IL6/DHRS2/CSF3/IL12RB1/INPP5D/TNFSF4/IL1B/NFKBIZ/INHBA/IL1A/IL7R/ZFPM1/HDAC9/HLA-B/DNAJB9/WNT4/TLR4/RELB/KITLG/NTRK1/IRF7/MR1/ZC3H12A/BATF2/SMAD7/GBA
