# Supplementary material for: The impact of Charcot-Leyden Crystal protein on mesothelioma chemotherapy: targeting eosinophils for enhanced chemosensitivity
Source: eBioMedicine. 2024 Oct 30;109:105418. doi: 10.1016/j.ebiom.2024.105418 (PMC11550731; doi:10.1016/j.ebiom.2024.105418)
Supplement: Supplementary Table S4 [file mmc5.xlsx]

## Sheet: ZL34 GSEA GO_BP CPEOS vs CP
	GSEA Analysis for GO:BP ZL34 CP + SN Dif-EOL1 vs CP
	ID	Description	setSize	enrichmentScore	NES	pvalue	p.adjust	qvalues	rank	leading_edge	core_enrichment
	GO:0007155	cell adhesion	106	0.357659	1.98845	0.000112322	0.0125771	0.0107608	179	tags=38%, list=21%, signal=34%	IL36B/PPFIA2/PCDHB12/CHST4/CLEC4M/NCKAP1L/PCDH18/TJP3/FAT2/IGFN1/HLA-DQB1/CCL4/SERPINI1/SCN1B/PCDH10/CLSTN3/IL1RN/ASS1/SEMA5A/CNTN5/ACVRL1/PCDHB2/LYPD3/WNT4/JAK3/ANK3/GPNMB/NCAM1/PCDH15/SPINT2/CD22/PIK3CG/HLA-DMA/NCAM2/CDON/VWF/SIGLEC9/SPP1/COL6A3/IL12A
	GO:0022610	biological adhesion	107	0.352753	1.96411	0.000224643	0.0125771	0.0107608	234	tags=45%, list=28%, signal=37%	IL36B/PPFIA2/PCDHB12/CHST4/CLEC4M/NCKAP1L/PCDH18/TJP3/FAT2/IGFN1/HLA-DQB1/CCL4/SERPINI1/SCN1B/PCDH10/CLSTN3/IL1RN/ASS1/SEMA5A/CNTN5/ACVRL1/PCDHB2/LYPD3/WNT4/JAK3/ANK3/GPNMB/NCAM1/PCDH15/SPINT2/CD22/PIK3CG/HLA-DMA/NCAM2/CDON/VWF/SIGLEC9/SPP1/COL6A3/IL12A/LRRC15/SIRPB1/VNN1/RAG1/HLA-DPA1/ITGAX/NEGR1/PCDH12
	GO:0007091	metaphase/anaphase transition of mitotic cell cycle	11	-0.676755	-2.46087	0.000291206	0.0125771	0.0107608	279	tags=100%, list=33%, signal=68%	BUB1/BUB1B/UBE2C/XRCC3/DLGAP5/TACC3/NDC80/AURKB/CDT1/PLK1
	GO:0010965	regulation of mitotic sister chromatid separation	11	-0.676755	-2.46087	0.000291206	0.0125771	0.0107608	279	tags=100%, list=33%, signal=68%	BUB1/BUB1B/UBE2C/XRCC3/DLGAP5/TACC3/NDC80/AURKB/CDT1/PLK1
	GO:0033045	regulation of sister chromatid segregation	11	-0.676755	-2.46087	0.000291206	0.0125771	0.0107608	279	tags=100%, list=33%, signal=68%	BUB1/BUB1B/UBE2C/XRCC3/DLGAP5/TACC3/NDC80/AURKB/CDT1/PLK1
	GO:0044784	metaphase/anaphase transition of cell cycle	11	-0.676755	-2.46087	0.000291206	0.0125771	0.0107608	279	tags=100%, list=33%, signal=68%	BUB1/BUB1B/UBE2C/XRCC3/DLGAP5/TACC3/NDC80/AURKB/CDT1/PLK1
	GO:0045132	meiotic chromosome segregation	11	-0.676755	-2.46087	0.000291206	0.0125771	0.0107608	279	tags=100%, list=33%, signal=68%	BUB1/RMI1/BUB1B/NUF2/BRIP1/FANCD2/TOP2A/ZCWPW1/PLK1/CCNE2
	GO:0051306	mitotic sister chromatid separation	11	-0.676755	-2.46087	0.000291206	0.0125771	0.0107608	279	tags=100%, list=33%, signal=68%	BUB1/BUB1B/UBE2C/XRCC3/DLGAP5/TACC3/NDC80/AURKB/CDT1/PLK1
	GO:1905818	regulation of chromosome separation	11	-0.676755	-2.46087	0.000291206	0.0125771	0.0107608	279	tags=100%, list=33%, signal=68%	BUB1/BUB1B/UBE2C/XRCC3/DLGAP5/TACC3/NDC80/AURKB/CDT1/PLK1
	GO:0032392	DNA geometric change	12	-0.643636	-2.42388	0.000300391	0.0125771	0.0107608	307	tags=100%, list=37%, signal=64%	DSCC1/RAD51/MCM4/HMGB2/CHTF18/DNA2/BRIP1/RAD54L/TOP2A/RECQL4/PIF1
	GO:0007156	homophilic cell adhesion via plasma membrane adhesion molecules	11	0.733755	2.25096	0.000304414	0.0125771	0.0107608	121	tags=73%, list=14%, signal=63%	PCDHB12/PCDH18/FAT2/IGFN1/PCDH10/CLSTN3/PCDHB2/PCDH15
	GO:0051304	chromosome separation	13	-0.678398	-2.63118	0.000307692	0.0125771	0.0107608	279	tags=100%, list=33%, signal=68%	BUB1/RMI1/BUB1B/UBE2C/XRCC3/DLGAP5/TACC3/NDC80/TOP2A/AURKB/CDT1/PLK1
	GO:0031497	chromatin assembly	14	-0.630858	-2.52635	0.000314268	0.0125771	0.0107608	240	tags=100%, list=29%, signal=73%	MCM2/SUV39H1/PADI4/HMGB2/TP53/CHAF1B/HJURP/OIP5/CENPV/ASF1B/LMNTD2/H2BC4/CENPP
	GO:0051983	regulation of chromosome segregation	14	-0.679222	-2.72003	0.000314268	0.0125771	0.0107608	279	tags=100%, list=33%, signal=68%	BUB1/MKI67/BUB1B/UBE2C/KIF2C/XRCC3/CDCA2/DLGAP5/TACC3/NDC80/AURKB/CDT1/PLK1
	GO:0000724	double-strand break repair via homologous recombination	15	-0.645985	-2.65685	0.000319285	0.0125771	0.0107608	307	tags=100%, list=37%, signal=64%	CDC7/GINS4/RAD51/MCM4/RMI1/CDC45/RNF138/XRCC3/GINS2/RAD54L/BRCA1/RAD51AP1/RECQL4/FANCB
	GO:0000725	recombinational repair	15	-0.645985	-2.65685	0.000319285	0.0125771	0.0107608	307	tags=100%, list=37%, signal=64%	CDC7/GINS4/RAD51/MCM4/RMI1/CDC45/RNF138/XRCC3/GINS2/RAD54L/BRCA1/RAD51AP1/RECQL4/FANCB
	GO:0006333	chromatin assembly or disassembly	15	-0.58671	-2.41306	0.000319285	0.0125771	0.0107608	240	tags=80%, list=29%, signal=58%	SUV39H1/PADI4/HMGB2/TP53/CHAF1B/HJURP/OIP5/CENPV/ASF1B/LMNTD2/H2BC4/CENPP
	GO:0007052	mitotic spindle organization	16	-0.589423	-2.48296	0.000326584	0.0125771	0.0107608	255	tags=88%, list=30%, signal=62%	NEK2/KIFC1/KIF4A/NUF2/CDC20/CENPH/DLGAP5/KIF11/TACC3/SPC25/NDC80/AURKB/PLK1/MYBL2
	GO:0061982	meiosis I cell cycle process	16	-0.586653	-2.47129	0.000326584	0.0125771	0.0107608	279	tags=88%, list=33%, signal=59%	TRIP13/CDC25A/RAD51/RMI1/BRIP1/RAD54L/FANCD2/TOP2A/RAD51AP1/ZCWPW1/PLK1/CCNE2/CDC25C/CCNB2
	GO:0006261	DNA-dependent DNA replication	18	-0.6337	-2.80124	0.000341413	0.0125771	0.0107608	319	tags=100%, list=38%, signal=63%	MCM2/CDC7/DONSON/POLD1/GINS4/DSCC1/RAD51/MCM4/POLE/CDC45/CHTF18/PRIM1/DNA2/LIG1/CDT1/CCNE2/RECQL4
	GO:0007093	mitotic cell cycle checkpoint signaling	18	-0.550336	-2.43274	0.000341413	0.0125771	0.0107608	287	tags=89%, list=34%, signal=60%	DONSON/CDK1/TRIP13/DTL/BUB1/BUB1B/TP53/NEK11/XRCC3/BRCA1/FANCD2/NDC80/AURKB/CDT1/PLK1/PIDD1
	GO:0031570	DNA integrity checkpoint signaling	18	-0.540063	-2.38732	0.000341413	0.0125771	0.0107608	294	tags=89%, list=35%, signal=59%	ATRIP/DONSON/CDK1/DTL/WDR76/TP53/CDC45/E2F1/NEK11/DNA2/BRIP1/BRCA1/FANCD2/CDT1/PLK1/PIDD1
	GO:0033044	regulation of chromosome organization	18	-0.565498	-2.49976	0.000341413	0.0125771	0.0107608	307	tags=94%, list=37%, signal=61%	MCM2/TRIP13/BUB1/NEK2/BUB1B/UBE2C/CDCA5/XRCC3/DLGAP5/TACC3/NDC80/TOP2A/AURKB/CENPV/CDT1/PLK1/PIF1
	GO:1902850	microtubule cytoskeleton organization involved in mitosis	18	-0.611642	-2.70374	0.000341413	0.0125771	0.0107608	255	tags=89%, list=30%, signal=63%	NEK2/KIFC1/KIF4A/NUF2/CDC20/CENPH/DLGAP5/KIF11/TACC3/SPC25/NDC80/AURKB/PLK1/MYBL2/CENPA/SAPCD2
	GO:0065004	protein-DNA complex assembly	19	-0.634943	-2.88167	0.000349773	0.0125771	0.0107608	259	tags=100%, list=31%, signal=71%	MCM2/RAD51/PADI4/HMGB2/TP53/CDC45/CENPH/DLGAP5/CHAF1B/HJURP/CENPK/OIP5/CENPV/CDT1/ASF1B/CENPA/H2BC4/CENPP
	GO:0006323	DNA packaging	20	-0.632803	-2.93789	0.000355872	0.0125771	0.0107608	321	tags=100%, list=38%, signal=63%	MCM2/NCAPG/CDK1/NCAPD2/SUV39H1/PADI4/HMGB2/TP53/CDCA5/CHAF1B/TOP2A/HJURP/OIP5/CENPV/PLK1/ASF1B/LMNTD2/H2BC4/CENPP
	GO:0071824	protein-DNA complex subunit organization	20	-0.600273	-2.78687	0.000355872	0.0125771	0.0107608	259	tags=85%, list=31%, signal=60%	RAD51/PADI4/HMGB2/TP53/CDC45/CENPH/DLGAP5/CHAF1B/HJURP/CENPK/OIP5/CENPV/CDT1/ASF1B/CENPA/H2BC4/CENPP
	GO:0000075	cell cycle checkpoint signaling	24	-0.574651	-2.86171	0.000376364	0.0125771	0.0107608	294	tags=92%, list=35%, signal=61%	ATRIP/DONSON/CDK1/TRIP13/DTL/BUB1/WDR76/BUB1B/TP53/CDC45/E2F1/NEK11/XRCC3/DNA2/BRIP1/BRCA1/FANCD2/NDC80/AURKB/CDT1/PLK1/PIDD1
	GO:0006325	chromatin organization	24	-0.483734	-2.40896	0.000376364	0.0125771	0.0107608	321	tags=83%, list=38%, signal=53%	CHAF1A/MCM2/PHF19/HMGN2/ATAD2/MKI67/SUV39H1/PADI4/HMGB2/TP53/CHAF1B/HJURP/TCF7L1/OIP5/CENPV/ASF1B/LMNTD2/SOX15/H2BC4/CENPP
	GO:0006302	double-strand break repair	25	-0.653941	-3.30718	0.000382117	0.0125771	0.0107608	307	tags=100%, list=37%, signal=65%	CDC7/GINS4/TRIP13/RAD51/MCM4/RMI1/HMGB2/TP53/CDC45/CDCA5/RNF138/XRCC3/GINS2/FOXM1/DNA2/BRIP1/RAD54L/ESCO2/BRCA1/FANCD2/RAD51AP1/ZCWPW1/RECQL4/FANCB
	GO:1903046	meiotic cell cycle process	25	-0.4695	-2.37441	0.000382117	0.0125771	0.0107608	279	tags=80%, list=33%, signal=55%	TRIP13/CDC25A/BUB1/NCAPD2/RAD51/RMI1/FANCA/BUB1B/NUF2/CDC20/BRIP1/RAD54L/FANCD2/TOP2A/RAD51AP1/ZCWPW1/PLK1/CCNE2/CDC25C/CCNB2
	GO:0006310	DNA recombination	26	-0.574057	-2.9553	0.000386399	0.0125771	0.0107608	309	tags=92%, list=37%, signal=60%	IL7R/MCM2/CDC7/GINS4/TRIP13/EXO1/RAD51/MCM4/RMI1/HMGB2/CDC45/RNF138/XRCC3/GINS2/BRIP1/RAD54L/BRCA1/FANCD2/TOP2A/RAD51AP1/ZCWPW1/RECQL4/FANCB/PIF1
	GO:1901988	negative regulation of cell cycle phase transition	26	-0.492169	-2.53374	0.000386399	0.0125771	0.0107608	317	tags=88%, list=38%, signal=57%	KLF4/ATRIP/DONSON/CDK1/TRIP13/DTL/BUB1/WDR76/BUB1B/TP53/CDC45/E2F1/NEK11/XRCC3/DNA2/BRIP1/BRCA1/FANCD2/NDC80/AURKB/CDT1/PLK1/PIDD1
	GO:0000070	mitotic sister chromatid segregation	27	-0.658025	-3.42933	0.000396197	0.0125771	0.0107608	305	tags=100%, list=36%, signal=66%	NCAPG/DSCC1/TRIP13/KIF14/BUB1/NCAPD2/NEK2/KIF18B/KIFC1/BUB1B/UBE2C/KIF4A/CDCA5/CDCA8/KIF2C/XRCC3/NUF2/CDC20/DLGAP5/TACC3/NDC80/AURKB/CENPK/SPAG5/CDT1/PLK1
	GO:0010948	negative regulation of cell cycle process	27	-0.497516	-2.59283	0.000396197	0.0125771	0.0107608	317	tags=89%, list=38%, signal=57%	KLF4/ATRIP/DONSON/CDK1/TRIP13/DTL/BUB1/NEK2/WDR76/BUB1B/TP53/CDC45/E2F1/NEK11/XRCC3/DNA2/BRIP1/BRCA1/FANCD2/NDC80/AURKB/CDT1/PLK1/PIDD1
	GO:0000819	sister chromatid segregation	29	-0.659653	-3.53286	0.00040568	0.0125771	0.0107608	305	tags=100%, list=36%, signal=66%	NCAPG/DSCC1/TRIP13/KIF14/BUB1/NCAPD2/NEK2/KIF18B/KIFC1/BUB1B/UBE2C/KIF4A/CDCA5/CDCA8/KIF2C/XRCC3/NUF2/CDC20/DLGAP5/ESCO2/TACC3/NDC80/TOP2A/AURKB/CENPK/SPAG5/CDT1/PLK1
	GO:0051321	meiotic cell cycle	29	-0.492645	-2.63843	0.00040568	0.0125771	0.0107608	305	tags=86%, list=36%, signal=57%	KIF18A/TUBGCP5/TRIP13/EXO1/CDC25A/BUB1/NCAPD2/RAD51/NEK2/RMI1/FANCA/BUB1B/NUF2/CDC20/BRIP1/RAD54L/FANCD2/PKMYT1/TOP2A/RAD51AP1/ZCWPW1/PLK1/CCNE2/CDC25C/CCNB2
	GO:0071103	DNA conformation change	29	-0.639851	-3.42681	0.00040568	0.0125771	0.0107608	321	tags=100%, list=38%, signal=64%	MCM2/NCAPG/CDK1/DSCC1/NCAPD2/RAD51/MCM4/SUV39H1/PADI4/HMGB2/TP53/CDCA5/CHTF18/DNA2/BRIP1/RAD54L/CHAF1B/TOP2A/HJURP/OIP5/CENPV/PLK1/RECQL4/ASF1B/LMNTD2/H2BC4/CENPP/PIF1
	GO:0045786	negative regulation of cell cycle	33	-0.421735	-2.3711	0.000423012	0.0125771	0.0107608	294	tags=79%, list=35%, signal=53%	ATRIP/DONSON/CDK1/TRIP13/DTL/BUB1/NEK2/WDR76/BUB1B/TP53/CDC45/E2F1/NEK11/XRCC3/DNA2/BRIP1/BTG2/BRCA1/FANCD2/NDC80/AURKB/CASP3/CDT1/PLK1/PIDD1/NUPR1
	GO:0006260	DNA replication	34	-0.508623	-2.88374	0.000434594	0.0125771	0.0107608	321	tags=94%, list=38%, signal=60%	CHAF1A/WDHD1/MCM2/CDC7/DONSON/POLD1/CDK1/GINS4/DSCC1/DTL/ID3/RAD51/MCM4/POLE/RMI1/RRM1/TP53/CDC45/PCLAF/CHTF18/RRM2/PRIM1/GINS2/DNA2/CHAF1B/ESCO2/CCNA2/LIG1/CDT1/CCNE2/RECQL4/PIF1
	GO:0098813	nuclear chromosome segregation	36	-0.636622	-3.71834	0.000444642	0.0125771	0.0107608	305	tags=97%, list=36%, signal=65%	KIF18A/NCAPG/DSCC1/TRIP13/KIF14/BUB1/NCAPD2/NEK2/RMI1/KIF18B/KIFC1/BUB1B/UBE2C/KIF4A/CDCA5/CDCA8/KIF2C/XRCC3/NUF2/CDC20/BRIP1/DLGAP5/KNL1/ESCO2/FANCD2/TACC3/NDC80/TOP2A/AURKB/CENPK/SPAG5/CDT1/ZCWPW1/PLK1/CCNE2
	GO:0140014	mitotic nuclear division	39	-0.536959	-3.23421	0.000452899	0.0125771	0.0107608	305	tags=87%, list=36%, signal=58%	KIF18A/NCAPG/DSCC1/TRIP13/KIF14/BUB1/NCAPD2/NEK2/MKI67/KIF18B/KIFC1/BUB1B/UBE2C/KIF4A/CDCA5/CDCA8/KIF2C/XRCC3/NUF2/CDC20/CDCA2/ANLN/DLGAP5/KIF11/TACC3/PKMYT1/NDC80/AURKB/CENPK/SPAG5/CDT1/PLK1/CDC25C/MYBL2
	GO:0006281	DNA repair	43	-0.651134	-4.01552	0.000475737	0.0125771	0.0107608	321	tags=100%, list=38%, signal=65%	WDHD1/MCM2/FANCI/CDC7/ATRIP/POLD1/CDK1/GINS4/TRIP13/EXO1/DTL/FANCG/RAD51/MCM4/POLE/RMI1/FANCA/HMGB2/TP53/CDC45/CDCA5/PCLAF/RNF138/XRCC3/GINS2/FOXM1/BARD1/DNA2/BRIP1/RAD54L/BTG2/CHAF1B/ESCO2/BRCA1/FANCD2/LIG1/RAD51AP1/ZCWPW1/RECQL4/NEIL3/FANCB/PIF1
	GO:0044772	mitotic cell cycle phase transition	43	-0.426275	-2.62882	0.000475737	0.0125771	0.0107608	300	tags=77%, list=36%, signal=52%	CDC7/DONSON/CDK1/TRIP13/KIF14/CDC25A/DTL/BUB1/POLE/BUB1B/TP53/UBE2C/E2F1/CDCA5/NEK11/XRCC3/FOXM1/CCDC57/ANLN/DLGAP5/BRCA1/CCNA2/TACC3/PKMYT1/NDC80/AURKB/CDT1/PLK1/CCNE2/PIDD1/CDC25C/CCNB2/PBX1
	GO:0007346	regulation of mitotic cell cycle	44	-0.368297	-2.28723	0.000481464	0.0125771	0.0107608	300	tags=73%, list=36%, signal=49%	CDC7/DONSON/CDK1/TRIP13/KIF14/CDC25A/DTL/BUB1/NEK2/MKI67/BUB1B/TP53/UBE2C/E2F1/CDCA5/NEK11/XRCC3/CCDC57/CDCA2/ANLN/DLGAP5/BTG2/BRCA1/FANCD2/PKMYT1/NDC80/AURKB/CDT1/PLK1/PIDD1/CDC25C/PBX1
	GO:0007059	chromosome segregation	47	-0.629155	-3.98847	0.000502765	0.0125771	0.0107608	290	tags=94%, list=35%, signal=65%	NCAPG/DSCC1/TRIP13/KIF14/BUB1/NCAPD2/NEK2/MKI67/RMI1/KIF18B/KIFC1/BUB1B/BIRC5/UBE2C/KIF4A/CDCA5/CDCA8/KIF2C/NEK11/XRCC3/NUF2/CDC20/CDCA2/CENPH/BRIP1/DLGAP5/KNL1/ESCO2/BRCA1/FANCD2/TACC3/SPC25/NDC80/SKA3/TOP2A/HJURP/AURKB/CENPK/SPAG5/OIP5/CDT1/ZCWPW1/PLK1/CCNE2
	GO:0044770	cell cycle phase transition	52	-0.385784	-2.51265	0.000532198	0.0125771	0.0107608	300	tags=75%, list=36%, signal=51%	CDC7/ATRIP/DONSON/CDK1/TRIP13/KIF14/CDC25A/DTL/BUB1/POLE/WDR76/BUB1B/TP53/CDC45/UBE2C/E2F1/CDCA5/NEK11/XRCC3/FOXM1/CCDC57/ANLN/DNA2/BRIP1/DLGAP5/BRCA1/FANCD2/CCNA2/TACC3/PKMYT1/NDC80/AURKB/CDT1/PLK1/CCNE2/PIDD1/CDC25C/CCNB2/PBX1
	GO:0000280	nuclear division	54	-0.499001	-3.28481	0.000539665	0.0125771	0.0107608	290	tags=81%, list=35%, signal=57%	NCAPG/DSCC1/TRIP13/KIF14/BUB1/NCAPD2/RAD51/NEK2/MKI67/RMI1/FANCA/KIF18B/KIFC1/BUB1B/UBE2C/KIF4A/CDCA5/CDCA8/KIF2C/XRCC3/NUF2/CDC20/CDCA2/ANLN/BRIP1/RAD54L/DLGAP5/KIF11/FANCD2/TACC3/PKMYT1/NDC80/TOP2A/AURKB/CENPK/SPAG5/RAD51AP1/CDT1/ZCWPW1/PLK1/CCNE2/CDC25C/MYBL2/CCNB2
	GO:0051301	cell division	54	-0.585502	-3.85423	0.000539665	0.0125771	0.0107608	300	tags=91%, list=36%, signal=62%	CDC7/NCAPG/CDK1/KIF14/CDC25A/BUB1/NCAPD2/NEK2/PIMREG/KIF18B/KIFC1/BUB1B/BIRC5/UBE2C/KIF4A/CDCA5/CDCA8/KIF2C/CIT/NUF2/CDC20/CDCA2/ANLN/BRIP1/KNL1/KIF11/HAUS8/CCNA2/CABLES1/TACC3/SPC25/NDC80/CDCA3/SKA3/TOP2A/AURKB/LIG1/TGFB2/SPAG5/OIP5/CENPV/CDT1/PLK1/CCNE2/CDC25C/CCNB2/CENPA/SAPCD2/KIF20A
	GO:0048285	organelle fission	56	-0.429301	-2.85203	0.000560538	0.0125771	0.0107608	290	tags=79%, list=35%, signal=55%	NCAPG/DSCC1/TRIP13/KIF14/BUB1/NCAPD2/RAD51/NEK2/MKI67/RMI1/FANCA/KIF18B/KIFC1/BUB1B/UBE2C/KIF4A/CDCA5/CDCA8/KIF2C/XRCC3/NUF2/CDC20/CDCA2/ANLN/BRIP1/RAD54L/DLGAP5/KIF11/FANCD2/TACC3/PKMYT1/NDC80/TOP2A/AURKB/CENPK/SPAG5/RAD51AP1/CDT1/ZCWPW1/PLK1/CCNE2/CDC25C/MYBL2/CCNB2
	GO:0010564	regulation of cell cycle process	58	-0.396897	-2.66989	0.000566251	0.0125771	0.0107608	300	tags=76%, list=36%, signal=52%	CDC7/ATRIP/DONSON/CDK1/TRIP13/KIF14/CDC25A/DTL/BUB1/NEK2/MKI67/WDR76/BUB1B/TP53/CDC45/UBE2C/E2F1/CDCA5/NEK11/XRCC3/CIT/CDC20/CDCA2/ANLN/DNA2/BRIP1/DLGAP5/KIF11/BRCA1/FANCD2/TACC3/PKMYT1/NDC80/AURKB/SPAG5/RAD51AP1/CENPV/CDT1/PLK1/PIDD1/CDC25C/PBX1/SOX15/KIF20A
	GO:0030071	regulation of mitotic metaphase/anaphase transition	10	-0.675937	-2.35501	0.000570939	0.0125771	0.0107608	279	tags=100%, list=33%, signal=67%	BUB1/BUB1B/UBE2C/XRCC3/DLGAP5/NDC80/AURKB/CDT1/PLK1
	GO:0034502	protein localization to chromosome	10	-0.674177	-2.34888	0.000570939	0.0125771	0.0107608	220	tags=100%, list=26%, signal=75%	BUB1B/CDCA5/KNL1/ESCO2/NDC80/AURKB/CDT1/PLK1/CENPA
	GO:1902099	regulation of metaphase/anaphase transition of cell cycle	10	-0.675937	-2.35501	0.000570939	0.0125771	0.0107608	279	tags=100%, list=33%, signal=67%	BUB1/BUB1B/UBE2C/XRCC3/DLGAP5/NDC80/AURKB/CDT1/PLK1
	GO:0032508	DNA duplex unwinding	11	-0.642857	-2.33761	0.000582411	0.0125771	0.0107608	307	tags=100%, list=37%, signal=64%	DSCC1/RAD51/MCM4/CHTF18/DNA2/BRIP1/RAD54L/TOP2A/RECQL4/PIF1
	GO:2001251	negative regulation of chromosome organization	11	-0.642857	-2.33761	0.000582411	0.0125771	0.0107608	307	tags=100%, list=37%, signal=64%	TRIP13/BUB1/BUB1B/XRCC3/NDC80/TOP2A/AURKB/CDT1/PLK1/PIF1
	GO:0006974	cellular response to DNA damage stimulus	62	-0.571478	-3.90466	0.000588582	0.0125771	0.0107608	321	tags=92%, list=38%, signal=61%	CHAF1A/WDHD1/MCM2/FANCI/CDC7/ATRIP/DONSON/POLD1/CDK1/GINS4/TRIP13/EXO1/DTL/FANCG/RAD51/MCM4/CBX5/POLE/SUV39H1/RMI1/FANCA/HMGB2/WDR76/SPATA18/TP53/CDC45/E2F1/CDCA5/PCLAF/RNF138/NEK11/IRF7/XRCC3/GINS2/DDIAS/FOXM1/BARD1/DNA2/BRIP1/RAD54L/BTG2/CHAF1B/ESCO2/BRCA1/FANCD2/TOP2A/LIG1/CASP3/RAD51AP1/ZCWPW1/PLK1/PIDD1/RECQL4/NEIL3/NUPR1/FANCB/PIF1
	GO:0006812	cation transport	52	0.414977	2.01258	0.000615536	0.0127593	0.0109167	206	tags=48%, list=25%, signal=39%	CACNA1S/SLC4A4/STC1/SCN3A/PEX5L/CCL4/SCN1B/SLC4A8/KCNK9/PKD1L2/CCL3/SCN9A/AKAP6/ANK3/PIK3CG/PTGS2/PDGFRB/MEF2C/SYT11/TRPM6/CALHM5/HECW1/RGS9/CALCRL/ANK2
	GO:0006259	DNA metabolic process	66	-0.48746	-3.3964	0.000620347	0.0127593	0.0109167	321	tags=86%, list=38%, signal=58%	CHAF1A/WDHD1/KLF4/IL7R/MCM2/FANCI/CDC7/ATRIP/DONSON/POLD1/CDK1/GINS4/DSCC1/TRIP13/EXO1/DTL/FANCG/RAD51/MCM4/NEK2/POLE/RMI1/FANCA/HMGB2/TET3/TP53/CDC45/CDCA5/PCLAF/RNF138/CHTF18/PRIM1/XRCC3/GINS2/FOXM1/BARD1/DNA2/BRIP1/RAD54L/BTG2/CHAF1B/ESCO2/BRCA1/TK1/FANCD2/TOP2A/AURKB/LIG1/RAD51AP1/CDT1/ZCWPW1/CCNE2/RECQL4/NEIL3/TYMS/FANCB/PIF1
	GO:0007127	meiosis I	14	-0.575942	-2.30643	0.000628536	0.0127593	0.0109167	364	tags=100%, list=43%, signal=57%	MEI1/TRIP13/RAD51/RMI1/BRIP1/RAD54L/FANCD2/TOP2A/RAD51AP1/ZCWPW1/PLK1/CCNE2/CCNB2
	GO:0030001	metal ion transport	39	0.461105	2.07714	0.000641519	0.0128093	0.0109595	206	tags=54%, list=25%, signal=43%	CACNA1S/SLC4A4/STC1/SCN3A/CCL4/SCN1B/SLC4A8/KCNK9/PKD1L2/CCL3/SCN9A/AKAP6/ANK3/PIK3CG/PTGS2/PDGFRB/TRPM6/HECW1/RGS9/CALCRL/ANK2
	GO:0051276	chromosome organization	70	-0.585561	-4.138	0.000652316	0.0128148	0.0109642	307	tags=90%, list=37%, signal=62%	MCM2/KIF18A/PHF19/NCAPG/CDK1/DSCC1/TRIP13/KIF14/EXO1/HMGN2/ATAD2/BUB1/NCAPD2/RAD51/MCM4/NEK2/MKI67/SUV39H1/PADI4/HMGB2/KIF18B/KIFC1/BUB1B/TP53/UBE2C/KIF4A/CDCA5/CDCA8/KIF2C/CHTF18/XRCC3/NUF2/CDC20/CENPH/DNA2/BRIP1/RAD54L/DLGAP5/CHAF1B/ESCO2/FANCD2/TACC3/NDC80/TOP2A/HJURP/AURKB/CENPK/SPAG5/TCF7L1/OIP5/CENPV/CDT1/ZCWPW1/PLK1/CCNE2/RECQL4/ASF1B/CENPA/LMNTD2/SOX15/H2BC4/CENPP/PIF1
	GO:1903047	mitotic cell cycle process	80	-0.473181	-3.45612	0.000729395	0.0139679	0.0119507	307	tags=80%, list=37%, signal=56%	MCM2/KIF18A/CDC7/NCAPG/DONSON/CDK1/DSCC1/TRIP13/KIF14/CDC25A/DTL/BUB1/NCAPD2/RAD51/MCM4/NEK2/POLE/MKI67/KIF18B/KIFC1/BUB1B/TP53/CDC45/UBE2C/E2F1/KIF4A/CDCA5/CDCA8/KIF2C/NEK11/XRCC3/CIT/NUF2/FOXM1/CCDC57/CDC20/CDCA2/CENPH/ANLN/DNA2/DLGAP5/KIF11/BRCA1/FANCD2/CCNA2/TACC3/SPC25/PKMYT1/NDC80/AURKB/LIG1/CENPK/SPAG5/CDT1/PLK1/CCNE2/PIDD1/CDC25C/MYBL2/CCNB2/PBX1/CENPA/SAPCD2/KIF20A
	GO:0007051	spindle organization	22	-0.50112	-2.4128	0.000733945	0.0139679	0.0119507	221	tags=73%, list=26%, signal=55%	KIFC1/KIF4A/NUF2/CDC20/CENPH/DLGAP5/KIF11/HAUS8/TACC3/SPC25/NDC80/AURKB/SPAG5/PLK1/MYBL2/CCNB2
	GO:0051726	regulation of cell cycle	84	-0.341282	-2.52908	0.000754148	0.0141316	0.0120908	300	tags=70%, list=36%, signal=50%	CDC7/ATRIP/DONSON/CDK1/TRIP13/KIF14/CDC25A/DTL/ID3/BUB1/NEK2/MKI67/WDR76/BUB1B/BIRC5/TP53/CDC45/UBE2C/E2F1/CDCA5/PCLAF/NEK11/XRCC3/CIT/FOXM1/CCDC57/CDC20/CDCA2/BARD1/ANLN/DNA2/BRIP1/DLGAP5/KIF11/BTG2/BRCA1/FANCD2/CCNA2/CABLES1/TACC3/PKMYT1/NDC80/AURKB/TGFB2/CASP3/SPAG5/RAD51AP1/CENPV/CDT1/PLK1/CCNE2/PIDD1/CDC25C/PER2/CCNB2/PBX1/NUPR1/SOX15/KIF20A
	GO:0000278	mitotic cell cycle	91	-0.421863	-3.16216	0.000798085	0.0147283	0.0126013	319	tags=78%, list=38%, signal=54%	WDHD1/KLF4/MCM2/KIF18A/CDC7/TUBGCP5/NCAPG/DONSON/CDK1/DSCC1/TRIP13/KIF14/CDC25A/DTL/BUB1/NCAPD2/RAD51/MCM4/NEK2/POLE/MKI67/KIF18B/RRM1/KIFC1/BUB1B/TP53/CDC45/UBE2C/E2F1/KIF4A/CDCA5/CDCA8/KIF2C/NEK11/XRCC3/CIT/NUF2/FOXM1/CCDC57/CDC20/CDCA2/CENPH/ANLN/DNA2/DLGAP5/PBK/KIF11/BTG2/BRCA1/FANCD2/CCNA2/TACC3/SPC25/PKMYT1/NDC80/SKA3/AURKB/LIG1/CENPK/SPAG5/CDT1/PLK1/CCNE2/PIDD1/CDC25C/MYBL2/CCNB2/PBX1/CENP…
	GO:1901990	regulation of mitotic cell cycle phase transition	32	-0.428388	-2.3901	0.000827472	0.0150427	0.0128703	317	tags=81%, list=38%, signal=52%	KLF4/CDC7/DONSON/CDK1/TRIP13/KIF14/CDC25A/DTL/BUB1/BUB1B/TP53/UBE2C/E2F1/CDCA5/NEK11/XRCC3/ANLN/DLGAP5/BRCA1/NDC80/AURKB/CDT1/PLK1/PIDD1/CDC25C/PBX1
	GO:0022402	cell cycle process	106	-0.422804	-3.29247	0.000909918	0.0162468	0.0139006	307	tags=75%, list=37%, signal=55%	MCM2/KIF18A/CDC7/TUBGCP5/ATRIP/NCAPG/DONSON/CDK1/DSCC1/TRIP13/KIF14/CDC25A/DTL/BUB1/NCAPD2/RAD51/MCM4/NEK2/POLE/MKI67/RMI1/FANCA/WDR76/KIF18B/KIFC1/BUB1B/TP53/CDC45/UBE2C/E2F1/KIF4A/CDCA5/PCLAF/CDCA8/KIF2C/NEK11/XRCC3/CIT/NUF2/FOXM1/CCDC57/CDC20/CDCA2/CENPH/ANLN/DNA2/BRIP1/RAD54L/DLGAP5/KNL1/KIF11/HAUS8/ESCO2/BRCA1/FANCD2/CCNA2/TACC3/SPC25/PKMYT1/NDC80/TOP2A/AURKB/LIG1/CENPK/SPAG5/RAD51AP1/CENPV/…
	GO:1901987	regulation of cell cycle phase transition	41	-0.371389	-2.26761	0.000920387	0.0162468	0.0139006	300	tags=76%, list=36%, signal=51%	CDC7/ATRIP/DONSON/CDK1/TRIP13/KIF14/CDC25A/DTL/BUB1/WDR76/BUB1B/TP53/CDC45/UBE2C/E2F1/CDCA5/NEK11/XRCC3/ANLN/DNA2/BRIP1/DLGAP5/BRCA1/FANCD2/NDC80/AURKB/CDT1/PLK1/PIDD1/CDC25C/PBX1
	GO:0033554	cellular response to stress	113	-0.29539	-2.32437	0.00100301	0.0174524	0.014932	321	tags=65%, list=38%, signal=46%	CHAF1A/WDHD1/KLF4/MCM2/FANCI/CDC7/ATRIP/CD34/DONSON/POLD1/CDK1/GINS4/TRIP13/SESN1/EXO1/DTL/MYLK/FANCG/RAD51/MCM4/CBX5/POLE/SUV39H1/RMI1/FANCA/HMGB2/WDR76/SPATA18/UCP2/TP53/CDC45/E2F1/CDCA5/PCLAF/RNF138/NEK11/IRF7/XRCC3/GINS2/DDIAS/FOXM1/CAV1/BARD1/DNA2/BRIP1/RAD54L/PBK/BTG2/CHAF1B/ESCO2/BRCA1/FANCD2/CCNA2/TOP2A/LIG1/TGFB2/CASP3/RAD51AP1/ZCWPW1/PLK1/PIDD1/RECQL4/XDH/FBXO2/NEIL3/KPTN/NUPR1/ELAPOR1/…
	GO:0098742	cell-cell adhesion via plasma-membrane adhesion molecules	17	0.598268	2.13461	0.00114188	0.0195888	0.01676	121	tags=53%, list=14%, signal=46%	PCDHB12/PCDH18/FAT2/IGFN1/PCDH10/CLSTN3/IL1RN/PCDHB2/PCDH15
	GO:0043270	positive regulation of ion transport	15	0.61448	2.09499	0.00116448	0.0196992	0.0168544	206	tags=73%, list=25%, signal=56%	STC1/CCL4/SCN1B/CCL3/PTGES/PLA2G4A/AKAP6/ANK3/PDGFRB/RGS9/ANK2
	GO:0007049	cell cycle	142	-0.395766	-3.2747	0.00126904	0.0211738	0.018116	321	tags=75%, list=38%, signal=55%	CHAF1A/WDHD1/KLF4/BOP1/MCM2/KIF18A/FANCI/CDC7/TUBGCP5/ATRIP/NCAPG/DONSON/CDK1/DSCC1/TRIP13/KIF14/EXO1/CDC25A/DTL/ID3/BUB1/NCAPD2/RAD51/MCM4/NEK2/POLE/MKI67/PIMREG/SUV39H1/RMI1/FANCA/WDR76/KIF18B/RRM1/KIFC1/BUB1B/BIRC5/TP53/CDC45/UBE2C/E2F1/KIF4A/CDCA5/PCLAF/CDCA8/KIF2C/CHTF18/NEK11/XRCC3/CIT/NUF2/DDIAS/FOXM1/CCDC57/CDC20/CDCA2/CENPH/BARD1/ANLN/DNA2/BRIP1/RAD54L/DLGAP5/KNL1/PBK/KIF11/HAUS8/BTG2/CH…
	GO:0042770	signal transduction in response to DNA damage	16	-0.521578	-2.19717	0.00130634	0.0215016	0.0183965	294	tags=88%, list=35%, signal=58%	ATRIP/DONSON/CDK1/DTL/WDR76/TP53/E2F1/NEK11/FOXM1/BRIP1/BRCA1/FANCD2/PLK1/PIDD1
	GO:0098609	cell-cell adhesion	67	0.372791	1.90901	0.00142231	0.022578	0.0193175	234	tags=48%, list=28%, signal=37%	IL36B/PCDHB12/CHST4/CLEC4M/NCKAP1L/PCDH18/TJP3/FAT2/IGFN1/HLA-DQB1/PCDH10/CLSTN3/IL1RN/ASS1/PCDHB2/WNT4/JAK3/ANK3/GPNMB/PCDH15/SPINT2/PIK3CG/HLA-DMA/NCAM2/IL12A/SIRPB1/VNN1/RAG1/HLA-DPA1/ITGAX/NEGR1/PCDH12
	GO:0006334	nucleosome assembly	10	-0.625151	-2.17807	0.00142735	0.022578	0.0193175	321	tags=100%, list=38%, signal=62%	MCM2/PADI4/HMGB2/CHAF1B/HJURP/OIP5/ASF1B/H2BC4/CENPP
	GO:0007080	mitotic metaphase plate congression	10	-0.644498	-2.24548	0.00142735	0.022578	0.0193175	305	tags=100%, list=36%, signal=64%	KIF14/KIFC1/CDCA5/CDCA8/KIF2C/NUF2/NDC80/AURKB/CDT1
	GO:0140013	meiotic nuclear division	22	-0.441829	-2.12733	0.00146789	0.0229217	0.0196115	305	tags=82%, list=36%, signal=53%	KIF18A/TRIP13/BUB1/RAD51/RMI1/FANCA/BUB1B/NUF2/CDC20/BRIP1/RAD54L/FANCD2/TOP2A/RAD51AP1/ZCWPW1/PLK1/CCNE2/CCNB2
	GO:0050000	chromosome localization	13	-0.570015	-2.21081	0.00153846	0.0231517	0.0198083	305	tags=92%, list=36%, signal=60%	KIF18A/KIF14/KIFC1/CDCA5/CDCA8/KIF2C/NUF2/DLGAP5/NDC80/AURKB/SPAG5/CDT1
	GO:0051303	establishment of chromosome localization	13	-0.570015	-2.21081	0.00153846	0.0231517	0.0198083	305	tags=92%, list=36%, signal=60%	KIF18A/KIF14/KIFC1/CDCA5/CDCA8/KIF2C/NUF2/DLGAP5/NDC80/AURKB/SPAG5/CDT1
	GO:0043269	regulation of ion transport	39	0.444956	2.00439	0.00153965	0.0231517	0.0198083	206	tags=51%, list=25%, signal=41%	CACNA1S/CES1/STC1/SCN3A/CCL4/SCN1B/CCL3/PTGES/PLA2G4A/SCN9A/AKAP6/ANK3/PIK3CG/PTGS2/PDGFRB/MEF2C/SYT11/HECW1/RGS9/ANK2
	GO:0007088	regulation of mitotic nuclear division	17	-0.502492	-2.16674	0.00166889	0.0247891	0.0212093	279	tags=82%, list=33%, signal=56%	TRIP13/BUB1/NEK2/MKI67/BUB1B/XRCC3/CDCA2/DLGAP5/PKMYT1/NDC80/AURKB/CDT1/PLK1/CDC25C
	GO:0032501	multicellular organismal process	350	0.259204	1.64123	0.00173789	0.025503	0.02182	278	tags=41%, list=33%, signal=47%	CACNA1S/IL36B/IL36RN/FABP4/DCN/PPFIA2/PCDHB12/IRF6/EPHA5/CSF1R/GLI1/EPB41L3/NCKAP1L/PCDH18/SLC4A4/DACT3/VGF/TJP3/FAT2/STC1/IGFN1/SCN3A/SOX6/ANKRD6/NCALD/MAP2/SERPINI1/SCN1B/FGFBP1/CLSTN3/IL1RN/ASS1/SLC4A8/SELENOP/SEMA5A/CNTN5/HPCAL4/CCL3/NTRK3/ACVRL1/PCDHB2/LUM/PTGES/PLA2G4A/ODAD3/HES7/SCN9A/WNT4/ABCA3/NRG2/AKAP6/JAK3/ETV1/AKR1C2/ANK3/GCNT3/RETREG1/GPNMB/NCAM1/PCDH15/SPINT2/LCP1/PHOSPHO1/CYP2J2/R…
	GO:0051783	regulation of nuclear division	20	-0.454689	-2.11097	0.00177936	0.0258007	0.0220748	279	tags=80%, list=33%, signal=55%	TRIP13/BUB1/NEK2/MKI67/BUB1B/XRCC3/CDC20/CDCA2/DLGAP5/PKMYT1/NDC80/AURKB/RAD51AP1/CDT1/PLK1/CDC25C
	GO:0045930	negative regulation of mitotic cell cycle	22	-0.419865	-2.02157	0.00183486	0.0262925	0.0224955	287	tags=77%, list=34%, signal=52%	DONSON/CDK1/TRIP13/DTL/BUB1/BUB1B/TP53/NEK11/XRCC3/BTG2/BRCA1/FANCD2/NDC80/AURKB/CDT1/PLK1/PIDD1
	GO:0051049	regulation of transport	97	0.330022	1.80872	0.00192569	0.0272732	0.0233346	211	tags=40%, list=25%, signal=34%	CACNA1S/CES1/STON1/PPFIA2/EPHA5/NCKAP1L/ABCB4/STC1/SCN3A/CCL4/MAP2/SCN1B/SLC4A8/CCL3/RIMS3/PTGES/PLA2G4A/SCN9A/ABCA3/AKAP6/ANK3/LCP1/CD22/SYNGR3/PIK3CG/PTGS2/PDGFRB/RAB3D/MEF2C/SYT11/SPP1/IL12A/AZIN2/HECW1/CYP51A1/SIRPB1/RGS9/ANK2/STXBP4
	GO:0006811	ion transport	73	0.354936	1.84753	0.00210428	0.0294599	0.0252055	206	tags=42%, list=25%, signal=35%	CACNA1S/CES1/SLC4A4/ABCB4/STC1/SCN3A/PEX5L/CCL4/SCN1B/SLC4A8/KCNK9/PKD1L2/CCL3/PTGES/PLA2G4A/SCN9A/AKAP6/ANK3/PIK3CG/PTGS2/PDGFRB/ABCC3/MEF2C/SYT11/TRPM6/CALHM5/HECW1/GRIK2/RGS9/CALCRL/ANK2
	GO:0000226	microtubule cytoskeleton organization	46	-0.315494	-1.97994	0.0024777	0.0342936	0.0293412	227	tags=57%, list=27%, signal=44%	KIF18B/KIFC1/KIF4A/PCLAF/KIF2C/XRCC3/NUF2/CCDC57/CDC20/CENPH/DLGAP5/KIF11/HAUS8/BRCA1/TACC3/SPC25/NDC80/SKA3/AURKB/SPAG5/PLK1/MYBL2/CCNB2/CENPA/SAPCD2/KIF20A
	GO:0006952	defense response	87	0.331799	1.78548	0.00251803	0.0343881	0.029422	230	tags=40%, list=27%, signal=33%	IL36B/IL36RN/CFHR1/FABP4/CHST4/CSF1R/CLEC4M/GBP4/VGF/IFI44L/CCL4/IL1RN/ASS1/CCL3/PTGES/SCN9A/OASL/CCL20/JAK3/C1R/CD5L/PIK3CG/PTGS2/MEF2C/OAS1/SYT11/SPP1/IL12A/CALCRL/VNN1/STXBP4/RAG1/HLA-DPA1/ITGAX/ANG
	GO:0000077	DNA damage checkpoint signaling	15	-0.511409	-2.10336	0.00255428	0.0343881	0.029422	294	tags=87%, list=35%, signal=57%	ATRIP/DONSON/CDK1/DTL/WDR76/TP53/E2F1/NEK11/BRIP1/BRCA1/FANCD2/PLK1/PIDD1
	GO:0010212	response to ionizing radiation	10	-0.613222	-2.13651	0.00256923	0.0343881	0.029422	259	tags=90%, list=31%, signal=63%	RAD51/RRM1/TP53/RAD54L/BRCA1/FANCD2/CASP3/RAD51AP1/KRT14
	GO:0044839	cell cycle G2/M phase transition	21	-0.425338	-2.01305	0.00289226	0.038291	0.0327613	300	tags=76%, list=36%, signal=50%	CDC7/DONSON/CDK1/KIF14/CDC25A/DTL/FOXM1/CCDC57/BRCA1/CCNA2/PKMYT1/AURKB/PLK1/CDC25C/CCNB2/PBX1
	GO:0006810	transport	188	0.276212	1.6676	0.00296799	0.0388711	0.0332576	212	tags=35%, list=25%, signal=34%	CACNA1S/CES1/STON1/FABP4/FABP6/PPFIA2/EPHA5/CLEC4M/NCKAP1L/SLC4A4/VGF/ABCB4/STC1/SCN3A/PEX5L/CCL4/NCALD/MAP2/SCN1B/IL1RN/SLC4A8/KCNK9/PKD1L2/CCL3/RIMS3/PTGES/LAT2/PLA2G4A/SCN9A/ABCA3/AKAP6/ANK3/GCNT3/LCP1/CD5L/CD22/SYNGR3/PIK3CG/PTGS2/REPS2/PDGFRB/ABCC3/RAB3D/MEF2C/SYT11/TRPM6/SPP1/GRAMD1B/IL12A/NR1I2/AZIN2/CALHM5/DNAAF11/BRSK1/HECW1/GRIK2/CYP51A1/SIRPB1/NR4A1/RGS9/SNPH/CALCRL/ANK2/KIF5C/STXBP4/M…
	GO:0098542	defense response to other organism	53	0.383364	1.86502	0.00319843	0.0414434	0.0354585	230	tags=45%, list=27%, signal=35%	IL36B/IL36RN/CFHR1/CSF1R/CLEC4M/GBP4/VGF/IFI44L/CCL4/ASS1/CCL3/OASL/CCL20/JAK3/C1R/PIK3CG/OAS1/SYT11/IL12A/VNN1/STXBP4/HLA-DPA1/ITGAX/ANG
	GO:0071310	cellular response to organic substance	133	0.296469	1.71561	0.00338761	0.0434327	0.0371605	431	tags=69%, list=51%, signal=40%	CACNA1S/IL36B/IL36RN/CES1/FABP4/DCN/EPHA5/CSF1R/GBP4/ABCB4/STC1/SOX6/CCL4/FGFBP1/IL1RN/ASS1/CCL3/NTRK3/ACVRL1/OASL/IL21R/CCL20/WNT4/AKAP6/JAK3/AKR1C2/SPINT2/RARB/PIK3CG/PTGS2/PDGFRB/MEF2C/OAS1/CYP1A1/SPP1/GRAMD1B/IL12A/NR4A1/RGS9/CALCRL/STXBP4/HLA-DPA1/MAGI2/CSF3/GDAP1/IL2RB/NREP/CDKN1C/NR3C2/FOXO1/NOG/HDAC5/IL18/GBP2/KLF9/IL13RA2/CXCL2/SLC27A1/JUP/OAS2/HOXA2/CCR10/AKR1C3/IFIH1/ICAM1/CARD16/AR/CX…
	GO:0051225	spindle assembly	14	-0.51939	-2.07997	0.00345695	0.04386	0.0375261	296	tags=86%, list=35%, signal=56%	TUBGCP5/NEK2/KIFC1/KIF4A/CDC20/KIF11/HAUS8/AURKB/SPAG5/PLK1/MYBL2/CCNB2
	GO:0034728	nucleosome organization	11	-0.558383	-2.03043	0.00349447	0.043879	0.0375423	321	tags=91%, list=38%, signal=57%	CHAF1A/MCM2/PADI4/HMGB2/CHAF1B/HJURP/OIP5/ASF1B/H2BC4/CENPP
	GO:0051310	metaphase plate congression	12	-0.562661	-2.11893	0.00360469	0.0448011	0.0383312	305	tags=92%, list=36%, signal=59%	KIF18A/KIF14/KIFC1/CDCA5/CDCA8/KIF2C/NUF2/NDC80/AURKB/SPAG5/CDT1
