# Supplementary material for: The impact of Charcot-Leyden Crystal protein on mesothelioma chemotherapy: targeting eosinophils for enhanced chemosensitivity
Source: eBioMedicine. 2024 Oct 30;109:105418. doi: 10.1016/j.ebiom.2024.105418 (PMC11550731; doi:10.1016/j.ebiom.2024.105418)
Supplement: Supplementary Table S5 [file mmc6.xlsx]

## Sheet: Feuil1
	Subtype	Sex	Age	Asbestos exposure	Gal10 (ng/mL)	Mesothelin	Survival (days)
	Epithelioid	M	55	Yes	68.9	77.49	155
	Epithelioid	M	53	Yes	116	125.16	30
	Epithelioid	M	60	No	66.9	10.12	874
	Epithelioid	M	78	Yes	266.9	37	502
	Epithelioid	F	65	No	377.8	104.45	56
	Epithelioid	M	81	Yes	151	30.37	153
	Epithelioid	M	73	Yes	245.8	27.69	659
	Epithelioid	M	66	Yes	60.8	129.3	998
	Epithelioid	F	66	Yes	71.7	53.57	221
	Biphasic	M	78	No	102.2	12.26	630
	Epithelioid	F	52	No	123.4	123.55	1784
	Epithelioid	M	79	Yes	475.3	30.7	390
	Biphasic	M	65	Yes	194.1	12.1	420
	Epithelioid	F	74	No	46.2	214.3
	Epithelioid	M	68	Yes	41.8	83	1718
	Epithelioid	F	57	No	38	586.66	489
	Epithelioid	M	61	Yes	3.2	0.44	1517
	Epithelioid	M	69	Yes	40.2	128.51
	Sarcomatoid	M	73	Yes	124.2	1.5	258
	Epithelioid	M	60	No info	722.8	15.5	1456
	Biphasic	M	56	Yes	291.2	30.8	358
	Epithelioid	M	72	No	170.3	11.49	894
	Sarcomatoid	M	73	Yes	259.8	0
	Epithelioid	M	80	No info	93.4	151.85
	Epithelioid	M	58	Yes	16.9	11.1	178
	Epithelioid	M	68	Yes	71.3	178.61	325
	Epithelioid	M	80	Yes	30.65	80.8	690
	Epithelioid	M	63	Yes	0	89.78	202
	Biphasic	M	62	Yes	151.9	27.11	730
	No info	M	60	Yes	162.7	21.16	31
	No info	F	57	Yes	36	3.69	533
	Epithelioid	M	73	Yes	34	201.55	387
	Epithelioid	M	88	Yes	42.8	33.81	176
	Epithelioid	M	86	Yes	82	85.32	183
	Epithelioid	M	37	No	767.8	142.68	546
	Epithelioid	M	61	Yes	38	109.67	242
	Epithelioid	M	77	No	15.9	79.88	833
	Epithelioid	M	59	Yes	157.6	114.5	301
	Sarcomatoid	M	64	Yes	310.1	7.23	300
	Epithelioid	M	71	Yes	31.7	15.85	127
	Biphasic	F	75	No	63.2	5.23
	Epithelioid	M	71	Yes	65.1	25.78	127
	Epithelioid	M	58	Yes	33.1	28.22	1814
	Epithelioid	F	72	No	57	90.45	348
	No info	F	69	No	278.4	3.41
	Epithelioid	M	69	No	139.3	1.67	418
	Epithelioid	F	60	No	566.8	30.57	717
	Epithelioid	M	56	Yes	47.3	15.42	449
	Epithelioid	M	79	No	18.5	114.29	220
	Epithelioid	M	75	Yes	309.5	214.24	398
	Sarcomatoid	M	62	Yes	418	4.42	398
	No info	M	86	Yes	354.8	5.6	366
	Epithelioid	F	56	No	7.3	68.1	64
	Epithelioid	M	69	Yes	107.6	544.77	1006
	Epithelioid	M	85	No	36.4	23.07	24
	Epithelioid	M	73	Yes	8.4	21.19	22
	Epithelioid	M	76	Yes	392.7	85.74	148
	Epithelioid	M	64	Yes	0.1	480.75	383
	Epithelioid	M	65	Yes	0	24.56	383
	Epithelioid	M	84	Yes	27.5	41.67	398
	Epithelioid	M	72	Yes	156.9	6.93	256
	Epithelioid	M	72	Yes	12.6	5.42	256
	Biphasic	F	63	Yes	17.8	58.13	499
	Epithelioid	M	63	Yes	100.7	158.73	650
	Epithelioid	M	81	Yes	24	4.22
	Sarcomatoid	M	65	No	721.2	170.3	166
	Epithelioid	M	73	No info	22.8	7.17
	Epithelioid	F	78	No info	186.7	15.53
	Epithelioid	F	78	No info	686.5	0	218
	No info	M	76	No info	686.5	85.25	59
	No info	M	90	No info	33.3	193.62	186
	Epithelioid	M	74	No info	43.8	/	680
	Epithelioid	M	74	No info	21.125	/	630
	No info	M	86	No info	2.76	/	1040
	Epithelioid	M	71	No info	30.5	/	1302
	Epithelioid	M	83	No info	9.565	/
	Epithelioid	M	54	No info	61.45	/	351
	Epithelioid	M	81	No info	7.445	/	609
	No info	F	81	No info	27.815	/	2054
	Epithelioid	M	71	No info	202	/	211
	Epithelioid	M	68	No info	1.4	/	137
	Epithelioid	M	68	Yes	42.446	/	329
	Epithelioid	M	74	Yes	19.5444	/	572
	Epithelioid	M	55	Yes	16.0671	/	294
	Epithelioid	M	73	Yes	17.2662	/	387
	Epithelioid	M	57	Yes	6.59472	/	534
	Epithelioid	M	69	Yes	368.825	/	970
	No info	M	85	No	182.254	/	160
	Epithelioid	M	62	Yes	31.5348	/
	Epithelioid	M	75	Yes	16.7866	/	2047
	No info	M	63	Yes	47.8417	/	142
	No info	M	69	Yes	53.717	/	97
	Epithelioid	M	76	Yes	45.9233	/	113
	Epithelioid	F	59	Yes	72.0624	/	1000
	Epithelioid	M	76	ND	71.223	/	320
	Epithelioid	M	68	Yes	14.8681	/	1007
	Epithelioid	F	90	No	42.446	/	134
	No info	M	70	Yes	11.3909	/
	Biphasic	F	78	Yes	10.0719	/	2054
	Sarcomatoid	F	72	Yes	96.4029	/	607
	Epithelioid	M	74	Yes	5.15588	/	82
	No info	M	87	ND	8.51319	/
	Epithelioid	M	62	Yes	101.199	/	284
	Epithelioid	M	63	ND	8.63309	/
	Epithelioid	F	68	No	69.3046	/
	Epithelioid	M	72	Yes	3.35731	/	909
