# Supplementary material for: The impact of Charcot-Leyden Crystal protein on mesothelioma chemotherapy: targeting eosinophils for enhanced chemosensitivity
Source: eBioMedicine. 2024 Oct 30;109:105418. doi: 10.1016/j.ebiom.2024.105418 (PMC11550731; doi:10.1016/j.ebiom.2024.105418)
Supplement: Reagents validation [file mmc7.xlsx]

## Sheet: Antibodies
	Antibodies used	Firm	Cat. number	RRID	Clone	Validation
	anti-CCR3 (CD193)	Invitrogen	14-1939-82	AB_795829	eBio5E8-G9-B4	https://www.thermofisher.com/antibody/product/CD193-CCR3-Antibody-clone-eBio5E8-G9-B4-5E8-G9-B4-Monoclonal/14-1939-82
	anti‑IL‑5Ra (CD125)	Invitrogen	PA525159	AB_2542659	Polyclonal	https://www.thermofisher.com/antibody/product/IL5RA-Antibody-Polyclonal/PA5-25159
	APC anti-CCR3 (CD193)	Invitrogen	17-1939-42	AB_10853007	eBio5E8-G9-B4	https://www.thermofisher.com/antibody/product/CD193-CCR3-Antibody-clone-eBio5E8-G9-B4-5E8-G9-B4-Monoclonal/17-1939-42
	anti-Siglec-8	Miltenyi Biotec	130-108-015	AB_2653436	7C9	https://www.miltenyibiotec.com/BE-en/products/siglec-8-antibody-anti-human-7c9.html#conjugate=fitc:size=100-tests-in-1-ml
	anti-CLC-P/Gal10	Diaclone	852.960.000	AB_596462	B-F42	https://www.diaclone.com/product/852.960.000-anti-human-galectin-10-azide-free/84
	anti-MBP	Invitrogen	PA5102628	AB_2852025	Polyclonal	https://www.thermofisher.com/antibody/product/PRG2-Antibody-Polyclonal/PA5-102628
	APC anti-tetraspanin (CD63)	ImmunoTools	21270636	-	MEM-259	https://www.immunotools.de/html/mab/human-CDantigens.pdf
	anti-mouse IgG microbeads	Miltenyi Biotec	130-048-402	AB_244361	-	https://www.miltenyibiotec.com/BE-en/products/anti-mouse-igg-microbeads.html#size=for-5%C3%9710-sup-8-sup-total-cells
	AlexaFluor488 goat anti-rabbit IgG	Invitrogen	A11008	AB_143165	Polyclonal	https://www.thermofisher.com/antibody/product/Goat-anti-Rabbit-IgG-H-L-Cross-Adsorbed-Secondary-Antibody-Polyclonal/A-11008
	AlexaFluor488 goat anti-mouse IgG1	Invitrogen	A21121	AB_2535764	Polyclonal	https://www.thermofisher.com/antibody/product/Goat-anti-Mouse-IgG1-Cross-Adsorbed-Secondary-Antibody-Polyclonal/A-21121
	AlexaFluor647 goat anti-mouse IgG1	Invitrogen	A21240	AB_2535809	Polyclonal	https://www.thermofisher.com/antibody/product/Goat-anti-Mouse-IgG1-Cross-Adsorbed-Secondary-Antibody-Polyclonal/A-21240
	TexasRed goat anti-Rabbit IgG	Invitrogen	T-6391	AB_2556779	Polyclonal	https://www.thermofisher.com/antibody/product/Goat-anti-Rabbit-IgG-H-L-Cross-Adsorbed-Secondary-Antibody-Polyclonal/T-6391
	anti-mouse Siglec-F	Bio-Techne	MAB17061	AB_2286029	238047	https://www.bio-techne.com/p/antibodies/mouse-siglec-f-antibody-238047_mab17061

## Sheet: Cell lines
	Cell lines	RRID	Validation
	EOL1	CVCL_0258	https://www.cellosaurus.org/CVCL_0258	https://www.culturecollections.org.uk/nop/product/eol-1-cell
	M14K	CVCL_8102	https://www.cellosaurus.org/CVCL_8102
	ZL34	CVCL_5906	https://www.cellosaurus.org/CVCL_5906	https://www.culturecollections.org.uk/nop/product/zl34
	Primary cells		Validation
	MPM_07	-	https://doi.org/10.1038/s41467-019-09307-6
	MPM_27	-	https://doi.org/10.1038/s41467-019-09307-6
	MPM_80	-	https://doi.org/10.1038/s41467-019-09307-6
